# Supplementary material for: Does Dark-Spot Syndrome Experimentally Transmit among Caribbean Corals?
Source: PLoS One. 2016 Jan 20;11(1):e0147493. doi: 10.1371/journal.pone.0147493 (PMC4720368; doi:10.1371/journal.pone.0147493)
Supplement: S2 Table — Operational taxonomic units (OTUs) and their corresponding classifications and percentage homology for each of nine coral samples of Siderastrea siderea tested in waterborne-transmission experiments of dark-spot syndrome. D4U, D13U and D27U were healthy corals; D1L, D3L and D22L were exposed corals; D1U, D3U and D22U were dark-spot affected corals. (XLSX) [file pone.0147493.s007.xlsx]

## Sheet: S1 Table
S2 Table. Absolute abundance of OTUs in each coral sample. Operational Taxonomic Units (OTUs) and their corresponding classifications and percentage homology for each of nine coral samples of Siderastrea siderea tested in waterborne-transmission experiments. D4U, D13U and D27U were healthy corals; D1L, D3L and D22L were exposed corals; D1U, D3U and D22U were dark-spot affected corals.
OTU_number	16rRNA Classification	Percent Homology	D4U	D13U	D27U	D1L	D3L	D22L	D1U	D3U	D22U
OTU_1	proteobacteria; gammaproteobacteria; xanthomonadales; xanthomonadaceae; stenotrophomonas; stenotrophomonas maltophilia	99.0215	17937	20686	24266	10915	9745	10022	1058	9242	2640
OTU_2	bacteroidetes; flavobacteriia; flavobacteriales; cryomorphaceae; fluviicola; fluviicola spp.	99.2079	2081	64	56	9169	10731	1106	1970	2112	1596
OTU_3	proteobacteria; alphaproteobacteria; rhodobacterales; rhodobacteraceae; ruegeria; ruegeria spp.	99.115	1555	748	2248	1070	4996	147	310	292	646
OTU_4	proteobacteria; alphaproteobacteria; rhizobiales; phyllobacteriaceae; hoeflea; hoeflea spp.	97.1239	4197	1814	1727	345	638	2809	470	4827	1558
OTU_5	proteobacteria; alphaproteobacteria; rhodobacterales; rhodobacteraceae; phaeobacter; phaeobacter gallaeciensis	97.3451	1133	645	1736	3045	3133	1626	742	2819	4875
OTU_6	proteobacteria; alphaproteobacteria; rhodobacterales; rhodobacteraceae; nautella; nautella italica	97.3451	899	514	493	109	287	847	130	1153	480
OTU_7	planctomycetes; planctomycetia; planctomycetales; planctomycetaceae; rhodopirellula; rhodopirellula spp.	84.8606	2320	1624	3427	126	568	530	224	2261	489
OTU_8	fibrobacteres; fibrobacteria; fibrobacterales; fibrobacteraceae; fibrobacter; fibrobacter spp.	83.682	15	11	9	4	12	2	7	9	12
OTU_9	bacteroidetes; flavobacteriia; flavobacteriales; flavobacteriaceae; winogradskyella; winogradskyella spp.	91.3215	430	176	174	417	6778	502	191	1107	88
OTU_10	proteobacteria; gammaproteobacteria; oceanospirillales; oceanospirillaceae; balneatrix; balneatrix spp.	95.207	437	48	221	369	164	234	511	339	2084
OTU_11	proteobacteria; alphaproteobacteria; rickettsiales; candidatusmidichloria; candidatusmidichloria; candidatusmidichloria spp.	74.7331	211	117	58	360	1525	39	253	596	5617
OTU_12	proteobacteria; alphaproteobacteria; rhodobacterales; rhodobacteraceae; roseobactercladeoctlineage; roseobactercladeoctlineage spp.	93.5841	3328	653	358	222	82	1016	72	1431	638
OTU_13	proteobacteria; gammaproteobacteria; thiotrichales; piscirickettsiaceae; cycloclasticus; cycloclasticus spp.	86.6667	3095	1693	978	56	189	738	479	1479	1161
OTU_14	proteobacteria; alphaproteobacteria; rhodobacterales; rhodobacteraceae; roseovarius; roseovarius spp.	98.2301	2687	621	275	554	991	287	87	546	129
OTU_15	proteobacteria; gammaproteobacteria; pseudomonadales; pseudomonadaceae; pseudomonas; pseudomonas aeruginosa	99.4036	292	129	156	122	84	93	535	2074	713
OTU_16	firmicutes; clostridia; clostridiales; clostridiaceae; clostridium; clostridium spp.	90.303	12	32	5236	10	7361	7	64	110	184
OTU_17	proteobacteria; gammaproteobacteria; alteromonadales; pseudoalteromonadaceae; pseudoalteromonas; pseudoalteromonas elyakovii	98.0119	28	19	25	11	33	9	12	38	13
OTU_18	proteobacteria; gammaproteobacteria; alteromonadales; alteromonadaceae; alteromonas; alteromonas marina	99.4024	34	13	23	102	41	12	1108	674	210
OTU_19	planctomycetes; planctomycetia; planctomycetales; planctomycetaceae; pirellula; pirellula spp.	95.0515	40	82	6	122	32	7	69	526	31
OTU_20	bacteroidetes; flavobacteriia; flavobacteriales; flavobacteriaceae; flagellimonas; flagellimonas spp.	99.0138	1085	103	279	2404	3329	98	1115	1569	526
OTU_21	firmicutes; bacilli; bacillales; bacillaceae; bacillus; bacillus circulans	99.2203	388	656	1248	351	217	647	58	412	162
OTU_22	proteobacteria; gammaproteobacteria; chromatiales; chromatiaceae; thiohalocapsa; thiohalocapsa spp.	77.7555	425	1913	278	38	589	434	235	655	336
OTU_23	firmicutes; clostridia; clostridiales; clostridiaceae; clostridiisalibacter; clostridiisalibacter spp.	88.4692	15	88	1647	68	387	89	4355	155	98
OTU_24	firmicutes; clostridia; clostridiales; clostridiaceae; clostridium; clostridium spp.	96.2222	581	127	5526	30	46	5	6	9	233
OTU_25	proteobacteria; gammaproteobacteria; pseudomonadales; pseudomonadaceae; pseudomonas; pseudomonas fluorescens	99.4036	19	84	341	17	16	91	311	274	104
OTU_26	proteobacteria; alphaproteobacteria; rhizobiales; phyllobacteriaceae; hoeflea; hoeflea spp.	94.9002	64	31	31	43	53	58	17	59	14
OTU_27	verrucomicrobia; verrucomicrobiae; verrucomicrobiales; verrucomicrobiaceae; rubritalea; rubritalea spp.	98.4064	142	33	224	378	386	84	29	259	40
OTU_28	planctomycetes; planctomycetia; planctomycetales; planctomycetaceae; rhodopirellula; rhodopirellula spp.	84.0319	446	364	1783	157	361	218	233	1616	233
OTU_29	proteobacteria; alphaproteobacteria; rickettsiales; mitochondria; mitochondria; mitochondria spp.	85.9341	151	39	87	147	43	68	510	216	998
OTU_30	ab243989.1 methods investigate microbial niigata oil well clone niigata21 gn02 (candidate division) ; gn02 (candidate division) ; gn02 (candidate division) ; gn02 (candidate division) ; gn02 (candidate division) ; gn02 (candidate division)	84.375	8	1	6	7	11	3	3	5	5
OTU_31	planctomycetes; planctomycetia; planctomycetales; planctomycetaceae; blastopirellula; blastopirellula spp.	93.5743	263	379	249	151	136	244	299	809	545
OTU_32	proteobacteria; alphaproteobacteria; rhodobacterales; rhodobacteraceae; ahrensia; ahrensia spp.	99.115	31	30	13	3	10	3	1	20	10
OTU_33	proteobacteria; alphaproteobacteria; rhizobiales; cohaesibacteraceae; cohaesibacter; cohaesibacter spp.	99.115	128	158	84	14	68	46	34	72	18
OTU_34	proteobacteria; alphaproteobacteria; rickettsiales; mitochondria; mitochondria; mitochondria spp.	89.3013	1079	68	25	427	1726	103	18	112	184
OTU_35	firmicutes; clostridia; clostridiales; clostridiaceae; clostridium; clostridium spp.	97.166	12	12	62	8	21	6	16	8	10
OTU_36	actinobacteria; actinobacteria; actinomycetales; streptomycetaceae; streptomyces; streptomyces radiopugnans	79.596	2140	15	144	98	56	214	2	133	260
OTU_37	lentisphaerae; lentisphaeria; lentisphaeria; victivallaceae; victivallis; victivallis spp.	86.722	9	1	10	5	7	3	1	4	6
OTU_38	proteobacteria; alphaproteobacteria; caulobacterales; caulobacteraceae; brevundimonas; brevundimonas aurantiaca	99.3363	254	242	244	18	15	53	1680	655	93
OTU_39	firmicutes; bacilli; bacillales; bacillaceae; vulcanibacillus; vulcanibacillus modesticaldus	93.2692	7	12	9	4	7	1	4	20	6
OTU_40	proteobacteria; gammaproteobacteria; vibrionales; vibrionaceae; vibrio; vibrio orientalis	96.9171	10	5	3	5	12	1	2	3	5
OTU_41	proteobacteria; gammaproteobacteria; pseudomonadales; moraxellaceae; psychrobacter; psychrobacter celer	99.2079	1	10	10	2	5	2	2	7	2
OTU_42	firmicutes; clostridia; clostridiales; clostridiaceae; clostridium; clostridium spp.	97.5155	12	12	9	3	5	1	2	2	6
OTU_43	planctomycetes; planctomycetia; planctomycetales; planctomycetaceae; rhodopirellula; rhodopirellula spp.	95.3157	150	335	276	9	66	86	105	78	91
OTU_44	planctomycetes; planctomycetia; planctomycetales; planctomycetaceae; blastopirellula; blastopirellula spp.	96.4657	51	13	4	2	13	0	2	20	2
OTU_45	firmicutes; clostridia; clostridiales; lachnospiraceae; blautia; blautia spp.	90.02	14	4	7	1	11	1	3	3	2
OTU_46	proteobacteria; alphaproteobacteria; sphingomonadales; sphingomonadaceae; sphingobium; sphingobium yanoikuyae	99.3363	85	175	446	92	125	256	181	359	80
OTU_47	bacteroidetes; flavobacteriia; flavobacteriales; flavobacteriaceae; sufflavibacter; sufflavibacter spp.	84.6457	3	3	86	8	11	1	3	2	0
OTU_48	firmicutes; clostridia; clostridiales; lachnospiraceae; moryella; moryella spp.	88.2236	4	9	6	2	9	6	17	6	2
OTU_49	proteobacteria; alphaproteobacteria; rhodobacterales; rhodobacteraceae; labrenzia; labrenzia spp.	97.5664	147	86	274	56	215	156	68	349	185
OTU_50	firmicutes; clostridia; clostridiales; lachnospiraceae; blautia; blautia spp.	90.4382	14	3	4	18	21	10	2937	23	360
OTU_51	planctomycetes; planctomycetia; planctomycetales; planctomycetaceae; pirellula; pirellula spp.	94.8875	169	519	200	243	227	139	126	635	81
OTU_52	proteobacteria; alphaproteobacteria; rhodobacterales; rhodobacteraceae; wenxinia; wenxinia spp.	99.115	326	129	36	314	61	64	39	174	50
OTU_53	planctomycetes; planctomycetia; planctomycetales; planctomycetaceae; rhodopirellula; rhodopirellula spp.	98.3806	84	99	101	52	45	6	8	239	23
OTU_54	firmicutes; clostridia; clostridiales; clostridiaceae; clostridium; clostridium limosum	93.1959	16	40	9	31	343	54	2526	2	28
OTU_55	proteobacteria; alphaproteobacteria; rhodobacterales; rhodobacteraceae; sediminimonas; sediminimonas spp.	91.1111	879	74	345	229	353	73	53	114	117
OTU_56	metazoa; mollusca; gastropoda; gastropoda; pomatiopsidae; coxiella; coxiella spp.	93.6884	4	3	7	3	2	7	1	2	3
OTU_57	proteobacteria; gammaproteobacteria; vibrionales; vibrionaceae; vibrio; vibrio spp.	97.6879	25	13	9	5	11	5	17	13	3
OTU_58	proteobacteria; alphaproteobacteria; rhodobacterales; rhodobacteraceae; labrenzia; labrenzia aggregata	97.7876	126	40	796	83	205	13	83	122	1082
OTU_59	proteobacteria; alphaproteobacteria; rhodobacterales; rhodobacteraceae; tropicimonas; tropicimonas spp.	98.8914	623	163	186	72	1168	474	45	222	153
OTU_60	proteobacteria; gammaproteobacteria; thiotrichales; piscirickettsiaceae; cycloclasticus; cycloclasticus spp.	93.3202	16	378	38	63	340	145	74	8	840
OTU_61	proteobacteria; gammaproteobacteria; pseudomonadales; pseudomonadaceae; pseudomonas; pseudomonas putida	99.4036	381	165	117	56	137	52	935	248	59
OTU_62	planctomycetes; planctomycetia; planctomycetales; planctomycetaceae; blastopirellula; blastopirellula spp.	95.0207	9	17	1	3	39	1	1	2	12
OTU_63	firmicutes; bacilli; bacillales; bacillaceae; bacillus; bacillus thuringiensis	99.4208	2	4	5	3	8	2	3	4	4
OTU_64	proteobacteria; alphaproteobacteria; rhodobacterales; rhodobacteraceae; sulfitobacter; sulfitobacter spp.	97.7876	483	167	225	68	284	91	9	112	302
OTU_65	proteobacteria; alphaproteobacteria; rhodobacterales; rhodobacteraceae; wenxinia; wenxinia spp.	95.7965	460	267	255	24	58	199	43	384	140
OTU_66	bacteroidetes; flavobacteriia; flavobacteriales; flavobacteriaceae; muricauda; muricauda spp.	93.0966	5124	2	8	27	75	2	4	12	13
OTU_67	planctomycetes; planctomycetia; planctomycetales; planctomycetaceae; planctomyces; planctomyces spp.	96.0396	695	130	192	84	157	25	156	102	204
OTU_68	metazoa; mollusca; gastropoda; gastropoda; pomatiopsidae; coxiella; coxiella spp.	89.5464	223	109	98	230	143	412	213	552	42
OTU_69	af507707.1 forest soil clone s042 op3 (candidate division) ; op3 (candidate division) ; op3 (candidate division) ; op3 (candidate division) ; op3 (candidate division) ; op3 (candidate division)	78.8168	4	2	0	1	2	0	1	1	2
OTU_70	proteobacteria; gammaproteobacteria; oceanospirillales; oceanospirillaceae; bermanella; bermanella marisrubri	96.2076	19	0	3	33	7	4	260	116	52
OTU_71	bacteroidetes; flavobacteriia; flavobacteriales; flavobacteriaceae; psychroserpens; psychroserpens spp.	95.0495	100	5	1	3	13	1	2	4	1
OTU_72	firmicutes; clostridia; clostridiales; clostridiaceae; clostridium; clostridium spp.	98.1964	8	3	8	5	9	2	12	2	1
OTU_73	proteobacteria; gammaproteobacteria; alteromonadales; pseudoalteromonadaceae; pseudoalteromonas; pseudoalteromonas spp.	99.2016	5	3	1	3	4	1	2	1	5
OTU_74	bacteroidetes; flavobacteriia; flavobacteriales; flavobacteriaceae; formosa; formosa spp.	93.0693	22	15	4	9	22	0	0	7	6
OTU_75	proteobacteria; alphaproteobacteria; sphingomonadales; erythrobacteraceae; porphyrobacter; porphyrobacter spp.	98.2301	253	84	68	123	155	316	115	311	345
OTU_76	am935293.1 dynamics during identified and ssu libraries pilotscale bioremediation process hydrocarboncontaminated soil clone ameb4 sbr1093 (candidate division) ; sbr1093 (candidate division) ; sbr1093 (candidate division) ; sbr1093 (candidate division) ; sbr1093 (candidate division) ; sbr1093 (candidate division)	92.8571	18	39	73	16	100	5	3	17	66
OTU_77	cyanobacteria; cyanobacteria; pleurocapsales; pleurocapsales; pleurocapsa; pleurocapsa spp.	91.8502	5	1	5	2	7	0	5	2	13
OTU_78	planctomycetes; planctomycetia; planctomycetales; planctomycetaceae; blastopirellula; blastopirellula spp.	94.1909	130	52	25	19	21	102	35	754	381
OTU_79	actinobacteria; actinobacteria; acidimicrobiales; acidimicrobiales; acidimicrobiales; acidimicrobiales spp.	87.1901	42	21	39	2	17	4	2	28	3
OTU_80	planctomycetes; planctomycetia; planctomycetales; planctomycetaceae; blastopirellula; blastopirellula spp.	94.7368	405	374	71	10	210	20	1	185	355
OTU_81	bacteroidetes; flavobacteriia; flavobacteriales; flavobacteriaceae; maritimimonas; maritimimonas spp.	98.6083	1	2	3	3	3	2	0	7	2
OTU_82	proteobacteria; deltaproteobacteria; desulfovibrionales; desulfovibrionaceae; desulfovibrio; desulfovibrio ferrophilus	81.5385	4	22	1369	1	135	2	389	1	10
OTU_83	bacteroidetes; flavobacteriia; flavobacteriales; cryomorphaceae; owenweeksia; owenweeksia spp.	92.4901	875	60	18	53	147	53	88	161	24
OTU_84	metazoa; mollusca; gastropoda; gastropoda; pomatiopsidae; coxiella; coxiella spp.	94.2801	1	7	19	1	23	3	9	5	11
OTU_85	proteobacteria; deltaproteobacteria; bdellovibrionales; bacteriovoracaceae; peredibacter; peredibacter spp.	92.1569	201	13	27	57	29	74	154	819	214
OTU_86	actinobacteria; actinobacteria; micrococcales; microbacteriaceae; candidatusaquiluna; candidatusaquiluna spp.	91.0603	141	97	213	5	24	38	4	91	31
OTU_87	proteobacteria; alphaproteobacteria; kordiimonadales; kordiimonadaceae; kordiimonas; kordiimonas spp.	94.6903	443	31	101	71	48	329	18	275	147
OTU_88	planctomycetes; planctomycetia; planctomycetales; planctomycetaceae; blastopirellula; blastopirellula spp.	94.3983	8	11	1	0	5	5	0	0	0
OTU_89	bacteroidetes; flavobacteriia; flavobacteriales; flavobacteriaceae; muricauda; muricauda spp.	93.4783	786	4	2	3	938	0	7	2	0
OTU_90	verrucomicrobia; verrucomicrobiae; verrucomicrobiales; verrucomicrobiaceae; persicirhabdus; persicirhabdus spp.	92.8713	120	25	8	12	5	83	8	22	27
OTU_91	proteobacteria; gammaproteobacteria; vibrionales; vibrionaceae; vibrio; vibrio harveyi	99.422	405	10	64	16	522	0	385	160	16
OTU_92	planctomycetes; planctomycetia; planctomycetales; planctomycetaceae; planctomyces; planctomyces brasiliensis	85.9873	4	32	12	2	10	5	4	30	18
OTU_93	planctomycetes; planctomycetia; planctomycetales; planctomycetaceae; pirellula; pirellula spp.	90.1031	132	101	25	44	86	96	91	134	425
OTU_94	bacteroidetes; sphingobacteriia; sphingobacteriales; saprospiraceae; lewinella; lewinella cohaerens	85.9684	14	16	1	2	2	0	5	27	2
OTU_95	proteobacteria; deltaproteobacteria; myxococcales; nannocystineae; nannocystineae; nannocystineae spp.	81.0811	1	2	225	1	16	2	61	2	2
OTU_96	bacteroidetes; flavobacteriia; flavobacteriales; flavobacteriaceae; robiginitalea; robiginitalea spp.	88.1423	7	1	5	11	50	0	1	1	0
OTU_97	chlorobi; chlorobia; chlorobiales; chlorobiaceae; prosthecochloris; prosthecochloris phaeobacteroides	96.3265	1	0	2	2	2	0	0	1	0
OTU_98	proteobacteria; gammaproteobacteria; oceanospirillales; alcanivoracaceae; kangiella; kangiella koreensis	87.1345	109	138	254	109	101	157	100	121	124
OTU_99	ab476267.1 compositional and functional transition epibiotic microbial hydrothermal vent galatheid crab during aquarium rearing ventral setae shinkaia crosnieri clone ihe3151 gn02 (candidate division) ; gn02 (candidate division) ; gn02 (candidate division) ; gn02 (candidate division) ; gn02 (candidate division) ; gn02 (candidate division)	98.2979	764	96	31	54	212	14	1	175	3
OTU_100	bacteroidetes; flavobacteriia; flavobacteriales; flavobacteriaceae; muricauda; muricauda spp.	92.4752	1	1	1	4	4	1	0	6	0
OTU_101	proteobacteria; alphaproteobacteria; rhizobiales; hyphomicrobiaceae; filomicrobium; filomicrobium spp.	97.3333	46	27	28	8	24	23	5	47	14
OTU_102	planctomycetes; planctomycetia; planctomycetales; planctomycetaceae; planctomyces; planctomyces spp.	95.858	43	54	65	3	11	19	116	81	52
OTU_103	actinobacteria; actinobacteria; actinomycetales; micrococcaceae; citricoccus; citricoccus alkalitolerans	76.5408	631	0	1	388	274	0	0	1	6
OTU_104	bacteroidetes; sphingobacteriia; sphingobacteriales; sphingobacteriales; sediminibacterium; sediminibacterium spp.	99.0138	16	17	68	32	38	64	174	95	33
OTU_105	proteobacteria; alphaproteobacteria; rhodobacterales; rhodobacteraceae; sediminimonas; sediminimonas spp.	92.2395	190	71	41	137	122	60	70	123	93
OTU_106	proteobacteria; alphaproteobacteria; rhizobiales; hyphomicrobiaceae; pedomicrobium; pedomicrobium spp.	82.7723	27	18	0	1	10	0	1	1	2
OTU_107	spirochaetes; spirochaetia; spirochaetales; spirochaetaceae; spirochaeta; spirochaeta spp.	85.4902	2	2	2	1	1	5	3	3	1
OTU_108	proteobacteria; gammaproteobacteria; oceanospirillales; litoricolaceae; litoricola; litoricola spp.	88.9546	67	0	72	0	6	2	3	2	1
OTU_109	verrucomicrobia; verrucomicrobiae; verrucomicrobiales; verrucomicrobiaceae; persicirhabdus; persicirhabdus spp.	93.8735	7	5	3	1	11	2	1	11	1
OTU_110	proteobacteria; deltaproteobacteria; desulfovibrionales; desulfovibrionaceae; desulfovibrio; desulfovibrio spp.	88.0309	5	2	4	1	2	1	0	2	14
OTU_111	firmicutes; clostridia; clostridiales; christensenellaceae; christensenella; christensenella spp.	83.5644	3	4	14	8	0	0	239	1	1
OTU_112	proteobacteria; gammaproteobacteria; chromatiales; chromatiaceae; marichromatium; marichromatium bheemlicum	83	141	228	65	14	9	35	12	186	186
OTU_113	bacteroidetes; flavobacteriia; flavobacteriales; flavobacteriaceae; tenacibaculum; tenacibaculum spp.	93.4911	49	16	22	360	31	31	2	30	21
OTU_114	proteobacteria; alphaproteobacteria; rhodospirillales; rhodospirillaceae; defluviicoccus; defluviicoccus spp.	89.2704	77	12	59	16	4	40	15	30	17
OTU_115	proteobacteria; gammaproteobacteria; oceanospirillales; hahellaceae; endozoicomonas; endozoicomonas spp.	97.8304	4	2	6	24	3	3	19	13	35
OTU_116	actinobacteria; actinobacteria; actinomycetales; propionibacteriaceae; propionibacterium; propionibacterium acnes	99.384	12	5	40	3	16	5	56	40	1
OTU_117	planctomycetes; planctomycetia; planctomycetales; planctomycetaceae; rhodopirellula; rhodopirellula spp.	85.0598	97	46	34	150	280	19	2	341	43
OTU_118	proteobacteria; alphaproteobacteria; rhodobacterales; rhodobacteraceae; sediminimonas; sediminimonas spp.	90.4867	140	1	3	666	115	7	24	34	48
OTU_119	planctomycetes; planctomycetia; planctomycetales; planctomycetaceae; rhodopirellula; rhodopirellula spp.	96.9574	47	13	80	51	19	16	93	1	7
OTU_120	proteobacteria; alphaproteobacteria; rhodobacterales; rhodobacteraceae; lutimaribacter; lutimaribacter spp.	95.5752	197	25	64	59	15	242	7	247	110
OTU_121	metazoa; arthropoda; insecta; hemiptera; aphididae; rhodobium; rhodobium spp.	93.7365	11	6	1	12	19	2	21	49	3
OTU_122	firmicutes; clostridia; clostridiales; lachnospiraceae; blautia; blautia spp.	90.3421	3	3	5	2	3	4	65	0	82
OTU_123	proteobacteria; alphaproteobacteria; rhizobiales; bartonellaceae; bartonella; bartonella elizabethae	94.469	134	31	89	222	104	65	184	258	96
OTU_124	bacteroidetes; flavobacteriia; flavobacteriales; flavobacteriaceae; psychroserpens; psychroserpens spp.	91.9132	90	23	1	30	743	27	14	36	9
OTU_125	proteobacteria; alphaproteobacteria; rhodobacterales; rhodobacteraceae; pseudovibrio; pseudovibrio spp.	98.8938	56	6	156	32	16	15	8	60	113
OTU_126	proteobacteria; alphaproteobacteria; rhodobacterales; rhodobacteraceae; dinoroseobacter; dinoroseobacter shibae	96.2389	136	8	26	25	42	13	2	141	23
OTU_127	firmicutes; clostridia; clostridiales; peptostreptococcaceae; tepidibacter; tepidibacter spp.	97.5207	6	53	32	10	15	2	86	0	20
OTU_128	proteobacteria; alphaproteobacteria; rhodobacterales; rhodobacteraceae; ahrensia; ahrensia spp.	93.9914	233	36	41	59	93	17	22	248	114
OTU_129	bacteroidetes; flavobacteriia; flavobacteriales; flavobacteriaceae; polaribacter; polaribacter spp.	94.4554	66	14	1	241	32	2	400	59	144
OTU_130	proteobacteria; gammaproteobacteria; enterobacteriales; enterobacteriaceae; escherichiashigella; escherichiashigella spp.	73.9372	235	9	2	51	276	44	1	62	66
OTU_131	verrucomicrobia; verrucomicrobiae; verrucomicrobiales; verrucomicrobiaceae; haloferula; haloferula helveola	90.099	3	0	0	0	1	1	0	0	0
OTU_132	bacteroidetes; flavobacteriia; flavobacteriales; flavobacteriaceae; flagellimonas; flagellimonas spp.	92.8994	452	37	156	84	127	0	10	1	1
OTU_133	proteobacteria; alphaproteobacteria; rhodobacterales; rhodobacteraceae; loktanella; loktanella marincola	96.9027	131	3	3	87	80	2	66	38	37
OTU_134	planctomycetes; planctomycetia; planctomycetales; planctomycetaceae; rhodopirellula; rhodopirellula spp.	98.1781	1	1	26	12	56	0	87	12	1
OTU_135	proteobacteria; alphaproteobacteria; rhodobacterales; rhodobacteraceae; roseobactercladeoctlineage; roseobactercladeoctlineage spp.	94.2478	9	2	2	3	1	17	0	1	0
OTU_136	verrucomicrobia; verrucomicrobiae; verrucomicrobiales; verrucomicrobiaceae; persicirhabdus; persicirhabdus spp.	77.037	19	2	2	0	1	0	4	16	1
OTU_137	proteobacteria; alphaproteobacteria; sphingomonadales; sphingomonadaceae; sphingopyxis; sphingopyxis alaskensis	95.5752	31	19	32	8	24	69	31	48	37
OTU_138	actinobacteria; acidimicrobiia; acidimicrobiales; candidatusmicrothrix; candidatusmicrothrix; candidatusmicrothrix spp.	92.3554	49	30	121	13	32	65	10	145	58
OTU_139	actinobacteria; actinobacteria; acidimicrobiales; acidimicrobiales; acidimicrobiales; acidimicrobiales spp.	88.6128	42	21	90	4	2	9	3	64	12
OTU_140	proteobacteria; alphaproteobacteria; rhodobacterales; rhodobacteraceae; tropicibacter; tropicibacter spp.	99.3363	48	18	48	4	498	5	0	0	162
OTU_141	proteobacteria; gammaproteobacteria; thiotrichales; thiotrichaceae; leucothrix; leucothrix spp.	88.0626	11	6	6	2	5	1	0	10	6
OTU_142	proteobacteria; gammaproteobacteria; oceanospirillales; oceanospirillaceae; balneatrix; balneatrix spp.	87.2017	4	0	1	0	2	0	0	1	2
OTU_143	firmicutes; clostridia; clostridiales; clostridiaceae; clostridium; clostridium spp.	92.3232	26	15	625	9	6	23	143	13	66
OTU_144	planctomycetes; planctomycetia; planctomycetales; planctomycetaceae; rhodopirellula; rhodopirellula spp.	91.002	0	0	12	1	1	0	0	1	0
OTU_145	eu283598.1 model early earth harbors deeply divergent divisions anderson lake clone a406 gn02 (candidate division) ; gn02 (candidate division) ; gn02 (candidate division) ; gn02 (candidate division) ; gn02 (candidate division) ; gn02 (candidate division)	80.1255	1	0	0	1	1	0	0	2	0
OTU_146	proteobacteria; alphaproteobacteria; rhodobacterales; rhodobacteraceae; ahrensia; ahrensia spp.	95.3437	22	5	1	10	15	12	1	8	3
OTU_147	proteobacteria; gammaproteobacteria; chromatiales; chromatiaceae; marichromatium; marichromatium bheemlicum	83.2	339	15	2	187	83	14	33	103	3
OTU_148	proteobacteria; gammaproteobacteria; oceanospirillales; hahellaceae; endozoicomonas; endozoicomonas spp.	92.2465	82	1	1	23	11	0	0	1	665
OTU_149	proteobacteria; gammaproteobacteria; alteromonadales; alteromonadaceae; microbulbifer; microbulbifer variabilis	99.4	3	5	6	5	21	5	24	9	10
OTU_150	proteobacteria; alphaproteobacteria; rickettsiales; mitochondria; mitochondria; mitochondria spp.	78.8382	133	17	12	47	124	5	309	53	38
OTU_151	proteobacteria; gammaproteobacteria; gammaproteobacteria; gammaproteobacteria; congregibacter; congregibacter spp.	93	1	1	2	0	2	1	1	2	0
OTU_152	proteobacteria; gammaproteobacteria; acidithiobacillales; acidithiobacillaceae; acidithiobacillus; acidithiobacillus spp.	88.5277	1	9	1	1	2	1	0	4	1
OTU_153	planctomycetes; phycisphaerae; phycisphaerales; phycisphaeraceae; phycisphaera; phycisphaera spp.	83.7161	156	5	3	170	108	10	37	85	33
OTU_154	actinobacteria; actinobacteria; acidimicrobiales; acidimicrobiales; acidimicrobiales; acidimicrobiales spp.	88.2231	4	1	20	0	3	1	1	0	2
OTU_155	bacteroidetes; flavobacteriia; flavobacteriales; flavobacteriaceae; flaviramulus; flaviramulus spp.	94.2574	379	40	16	11	30	8	2	36	28
OTU_156	actinobacteria; actinobacteria; acidimicrobiales; acidimicrobiales; acidimicrobiales; acidimicrobiales spp.	88.2353	143	9	13	33	13	17	8	159	350
OTU_157	proteobacteria; alphaproteobacteria; rhizobiales; hyphomicrobiaceae; maritalea; zhangella mobilis	95.1327	229	107	94	6	24	29	43	80	116
OTU_158	proteobacteria; alphaproteobacteria; rhodobacterales; rhodobacteraceae; roseicyclus; roseicyclus spp.	96.6814	10	0	4	0	2	0	0	2	0
OTU_159	spirochaetes; spirochaetia; spirochaetales; spirochaetaceae; spirochaeta; spirochaeta spp.	93.1641	3	1	0	0	3	1	38	2	50
OTU_160	bacteroidetes; flavobacteriia; flavobacteriales; flavobacteriaceae; flavobacterium; flavobacterium frigoris	93.254	2	2	0	1	819	0	1	1	1
OTU_161	proteobacteria; alphaproteobacteria; rhodospirillales; rhodospirillaceae; magnetospirillum; magnetospirillum sp.	85.6195	2	2	1	2	4	0	0	1	2
OTU_162	proteobacteria; deltaproteobacteria; desulfovibrionales; desulfovibrionaceae; desulfovibrio; desulfovibrio desulfuricans	96.6403	9	7	47	3	47	1	30	0	50
OTU_163	proteobacteria; alphaproteobacteria; rhodobacterales; rhodobacteraceae; rhodovulum; rhodovulum spp.	97.1239	97	57	83	16	260	44	11	83	14
OTU_164	planctomycetes; planctomycetacia; brocadiales; brocadiaceae; candidatusbrocadia; candidatusbrocadia spp.	82.8866	44	39	18	15	26	127	0	65	71
OTU_165	bacteroidetes; flavobacteriia; flavobacteriales; flavobacteriaceae; tenacibaculum; tenacibaculum lutimaris	96.4497	9	24	8	92	44	0	519	39	9
OTU_166	bacteroidetes; sphingobacteriia; sphingobacteriales; saprospiraceae; lewinella; lewinella spp.	85.7143	24	77	0	464	53	0	0	104	41
OTU_167	proteobacteria; epsilonproteobacteria; campylobacterales; campylobacterales; nitratifractor; nitratifractor spp.	79.9031	0	1	1	1	0	0	0	1	0
OTU_168	planctomycetes; planctomycetia; planctomycetales; planctomycetaceae; blastopirellula; blastopirellula spp.	96.5957	5	10	37	8	14	0	2	6	1
OTU_169	proteobacteria; alphaproteobacteria; rhodobacterales; rhodobacteraceae; roseicyclus; roseicyclus mahoneyensis	97.5664	119	55	36	5	19	34	2	80	71
OTU_170	bacteroidetes; flavobacteriia; flavobacteriales; flavobacteriaceae; zeaxanthinibacter; zeaxanthinibacter spp.	91.7323	92	0	135	3	26	0	0	2	1
OTU_171	proteobacteria; alphaproteobacteria; rickettsiales; ho(lab); ho(lab); ho(lab) spp.	98.5043	11	46	45	15	30	22	1	1	0
OTU_172	proteobacteria; gammaproteobacteria; alteromonadales; alteromonadaceae; marinobacter; marinobacter hydrocarbonoclasticus	99.4083	2	0	0	1	1	1	2	0	2
OTU_173	bacteroidetes; flavobacteriia; flavobacteriales; cryomorphaceae; owenweeksia; owenweeksia spp.	89.391	107	34	0	29	59	20	83	211	58
OTU_174	bacteroidetes; flavobacteriia; flavobacteriales; flavobacteriaceae; winogradskyella; winogradskyella spp.	99.211	93	78	0	20	55	11	27	264	42
OTU_175	bacteroidetes; flavobacteriia; flavobacteriales; flavobacteriaceae; muricauda; muricauda spp.	94.8515	2	0	0	3	0	0	1	0	2
OTU_176	bacteroidetes; flavobacteriia; flavobacteriales; cryomorphaceae; owenweeksia; owenweeksia spp.	99.4071	1	0	44	6	14	14	95	23	165
OTU_177	proteobacteria; betaproteobacteria; burkholderiales; comamonadaceae; simplicispira; simplicispira spp.	80.7818	1	0	0	1	1	0	0	0	1
OTU_178	proteobacteria; betaproteobacteria; burkholderiales; burkholderiaceae; limnobacter; limnobacter spp.	99.4012	23	15	47	2	26	0	145	213	24
OTU_179	proteobacteria; gammaproteobacteria; cardiobacteriales; cardiobacteriaceae; cardiobacterium; cardiobacterium hominis	88.998	6	0	0	1	23	9	0	16	25
OTU_180	planctomycetes; planctomycetia; planctomycetales; planctomycetaceae; planctomyces; planctomyces spp.	94.4664	36	60	96	2	16	14	0	27	45
OTU_181	proteobacteria; gammaproteobacteria; thiotrichales; piscirickettsiaceae; thiomicrospira; thiomicrospira spp.	95.9368	3	6	23	29	1	4	0	1	4
OTU_182	proteobacteria; gammaproteobacteria; oceanospirillales; oceanospirillaceae; pseudospirillum; pseudospirillum spp.	88.2583	15	74	27	16	50	39	84	343	6
OTU_183	firmicutes; clostridia; clostridiales; lachnospiraceae; dorea; dorea spp.	83.1373	1	1	1	1	12	1	585	0	0
OTU_184	proteobacteria; gammaproteobacteria; enterobacteriales; enterobacteriaceae; escherichiashigella; escherichiashigella spp.	91.1504	303	33	28	22	29	58	16	75	139
OTU_185	proteobacteria; betaproteobacteria; burkholderiales; oxalobacteraceae; herbaspirillum; herbaspirillum huttiense	99.0099	0	4	69	0	1	16	6	28	2
OTU_186	metazoa; mollusca; gastropoda; gastropoda; pomatiopsidae; coxiella; coxiella spp.	89.2368	36	25	27	8	33	85	95	97	106
OTU_187	metazoa; arthropoda; insecta; phasmatodea; bacillidae; bacillus; bacillus spp.	78.5425	52	33	6	2	2	21	41	184	55
OTU_188	proteobacteria; gammaproteobacteria; thiotrichales; thiotrichaceae; leucothrix; leucothrix spp.	84.5124	20	0	23	0	14	24	10	19	30
OTU_189	bacteroidetes; bacteroidetes; bacteroidetes; bacteroidetes; marinifilum; marinifilum spp.	87.8193	2	1	0	0	2	0	0	0	2
OTU_190	planctomycetes; planctomycetia; planctomycetales; planctomycetaceae; rhodopirellula; rhodopirellula spp.	91.3684	11	2	2	0	1	0	0	1	6
OTU_191	gu363057.1 and archaeal biogeochemical cycling genes within qiongdongnan basin sea: pilot study microbial shifting marine sediment south china sea clone bd72br162 ws3 (candidate division) ; ws3 (candidate division) ; ws3 (candidate division) ; ws3 (candidate division) ; ws3 (candidate division) ; ws3 (candidate division)	85.9023	28	6	31	9	2	9	0	9	32
OTU_192	firmicutes; clostridia; clostridiales; lachnospiraceae; dorea; dorea spp.	89.4212	0	5	1	1	11	2	30	2	0
OTU_193	bacteroidetes; flavobacteriia; flavobacteriales; flavobacteriaceae; gaetbulibacter; gaetbulibacter spp.	91.8812	1	4	1	31	125	0	0	22	2
OTU_194	proteobacteria; deltaproteobacteria; myxococcales; nannocystineae; nannocystineae; nannocystineae spp.	96.9365	398	4	3	233	102	14	6	8	43
OTU_195	bacteroidetes; flavobacteriia; flavobacteriales; flavobacteriaceae; polaribacter; polaribacter spp.	95.069	30	7	21	47	46	43	67	106	272
OTU_196	proteobacteria; alphaproteobacteria; rhizobiales; cohaesibacteraceae; cohaesibacter; cohaesibacter spp.	98.4513	103	13	56	13	44	89	14	27	52
OTU_197	firmicutes; bacilli; bacillales; staphylococcaceae; staphylococcus; staphylococcus hominis	99.4186	8	1	0	0	6	1	1	0	0
OTU_198	firmicutes; clostridia; clostridiales; lachnospiraceae; coprococcus; coprococcus spp.	87.6494	2	1	1	1	2	1	0	1	0
OTU_199	bacteroidetes; flavobacteriia; flavobacteriales; cryomorphaceae; owenweeksia; owenweeksia spp.	89.1732	36	2	3	443	27	0	0	39	1
OTU_200	ab530197.1 monitoring suez and tokyo bays based on analyses marine sediment clone suez..bac.29 sbr1093 (candidate division) ; sbr1093 (candidate division) ; sbr1093 (candidate division) ; sbr1093 (candidate division) ; sbr1093 (candidate division) ; sbr1093 (candidate division)	99.0272	11	37	28	20	81	4	27	0	5
OTU_201	proteobacteria; alphaproteobacteria; rhodobacterales; rhodobacteraceae; roseovarius; roseovarius spp.	96.8889	30	18	9	4	5	16	0	10	15
OTU_202	proteobacteria; alphaproteobacteria; rhodobacterales; rhodobacteraceae; sediminimonas; sediminimonas spp.	87.8049	157	14	26	65	82	75	8	54	34
OTU_203	proteobacteria; alphaproteobacteria; rhodobacterales; rhodobacteraceae; wenxinia; wenxinia spp.	97.3333	176	46	2	7	15	8	2	63	22
OTU_204	planctomycetes; planctomycetia; planctomycetales; planctomycetaceae; rhodopirellula; rhodopirellula spp.	86.5347	49	11	0	0	30	0	0	29	10
OTU_205	firmicutes; clostridia; clostridiales; clostridiaceae; clostridiisalibacter; clostridiisalibacter spp.	88.3534	1	1	3	4	0	12	80	10	495
OTU_206	proteobacteria; alphaproteobacteria; rhodobacterales; rhodobacteraceae; ahrensia; ahrensia spp.	99.115	4	6	7	3	8	1	3	1	9
OTU_207	acidobacteria; acidobacteria; candidatuschloracidobacterium; candidatuschloracidobacterium; candidatuschloracidobacterium; candidatuschloracidobacterium spp.	97.2399	0	0	0	0	9	1	0	0	0
OTU_208	metazoa; mollusca; gastropoda; gastropoda; pomatiopsidae; coxiella; coxiella spp.	90.0196	152	29	151	14	70	18	0	49	30
OTU_209	proteobacteria; betaproteobacteria; burkholderiales; comamonadaceae; acidovorax; acidovorax spp.	85.447	9	0	0	0	0	11	1	225	129
OTU_210	bacteroidetes; flavobacteriia; flavobacteriales; flavobacteriaceae; actibacter; actibacter spp.	93.8976	6	6	14	8	10	1	2	1	0
OTU_211	bacteroidetes; flavobacteriia; flavobacteriales; flavobacteriaceae; gaetbulibacter; gaetbulibacter spp.	93.4653	1	2	0	9	2	1	0	0	472
OTU_212	proteobacteria; deltaproteobacteria; myxococcales; nannocystineae; nannocystineae; nannocystineae spp.	93.7132	148	7	8	18	28	1	1	64	13
OTU_213	proteobacteria; alphaproteobacteria; rickettsiales; holosporaceae; holospora; holospora spp.	89.5075	33	38	112	6	25	97	14	57	40
OTU_214	lentisphaerae; lentisphaeria; lentisphaeria; victivallaceae; victivallis; victivallis spp.	85.5372	2	2	2	0	0	2	1	0	8
OTU_215	bacteroidetes; flavobacteriia; flavobacteriales; flavobacteriaceae; lutibacter; lutibacter spp.	95.6522	36	7	0	145	104	2	78	104	15
OTU_216	planctomycetes; planctomycetia; planctomycetales; planctomycetaceae; blastopirellula; blastopirellula spp.	94.6058	38	5	2	0	3	0	1	12	5
OTU_217	acidobacteria; acidobacteria; candidatussolibacter; candidatussolibacter; candidatussolibacter; candidatussolibacter spp.	94.7619	1	0	208	0	8	0	50	0	0
OTU_218	firmicutes; bacilli; lactobacillales; enterococcaceae; enterococcus; enterococcus casseliflavus	99.4297	5	49	76	16	32	35	0	0	4
OTU_219	planctomycetes; planctomycetia; planctomycetales; planctomycetaceae; rhodopirellula; rhodopirellula spp.	86.2275	10	12	77	2	2	8	0	1	9
OTU_220	planctomycetes; planctomycetia; planctomycetales; planctomycetaceae; planctomyces; planctomyces spp.	85.9961	8	10	40	0	0	12	0	11	2
OTU_221	proteobacteria; betaproteobacteria; burkholderiales; comamonadaceae; simplicispira; simplicispira spp.	81.4332	2	0	192	0	13	2	104	0	4
OTU_222	planctomycetes; planctomycetia; planctomycetales; planctomycetaceae; planctomyces; planctomyces spp.	96.4356	3	1	7	11	14	1	0	0	8
OTU_223	planctomycetes; planctomycetia; planctomycetales; planctomycetaceae; rhodopirellula; rhodopirellula spp.	97.1487	21	14	64	1	0	0	0	0	4
OTU_224	bacteroidetes; flavobacteriia; flavobacteriales; flavobacteriaceae; polaribacter; polaribacter spp.	92.7308	1	0	0	427	13	1	0	52	0
OTU_225	proteobacteria; alphaproteobacteria; sphingomonadales; sphingomonadaceae; sphingopyxis; sphingopyxis spp.	98.6726	45	16	53	10	18	34	28	45	12
OTU_226	metazoa; arthropoda; insecta; hemiptera; aphididae; rhodobium; rhodobium spp.	98.9224	21	14	4	1	33	0	2	0	1
OTU_227	actinobacteria; actinobacteria; actinomycetales; pseudonocardiaceae; crossiella; crossiella spp.	98.3471	1	3	0	0	0	1	1	450	1
OTU_228	actinobacteria; actinobacteria; actinomycetales; microbacteriaceae; frigoribacterium; frigoribacterium spp.	84.9462	0	0	1	1	0	0	0	0	1
OTU_229	ab243989.1 methods investigate microbial niigata oil well clone niigata21 gn02 (candidate division) ; gn02 (candidate division) ; gn02 (candidate division) ; gn02 (candidate division) ; gn02 (candidate division) ; gn02 (candidate division)	87.1901	2	1	1	1	2	0	0	1	1
OTU_230	metazoa; arthropoda; insecta; hemiptera; aphididae; rhodobium; rhodobium spp.	90.9483	3	4	1	1	3	2	1	3	0
OTU_231	firmicutes; clostridia; clostridiales; ruminococcaceae; ruminiclostridium; clostridium stercorarium	86.4542	2	2	3	1	2	0	11	1	1
OTU_232	planctomycetes; planctomycetia; planctomycetales; planctomycetaceae; blastopirellula; blastopirellula spp.	95.9574	0	10	0	0	16	4	0	1	1
OTU_233	proteobacteria; alphaproteobacteria; rhodobacterales; rhodobacteraceae; marinovum; marinovum spp.	99.3333	63	3	3	41	59	98	6	19	263
OTU_234	proteobacteria; epsilonproteobacteria; campylobacterales; campylobacteraceae; arcobacter; arcobacter spp.	89.7233	3	57	64	7	285	0	0	2	1
OTU_235	firmicutes; clostridia; clostridiales; clostridiaceae; clostridium; clostridium spp.	95.1417	0	2	8	0	4	2	2	1	0
OTU_236	planctomycetes; planctomycetia; planctomycetales; planctomycetaceae; pirellula; pirellula spp.	97.955	70	40	43	13	1	10	1	86	100
OTU_237	proteobacteria; alphaproteobacteria; rhodobacterales; rhodobacteraceae; sediminimonas; sediminimonas spp.	92.0354	8	3	1	196	103	20	37	26	6
OTU_238	bacteroidetes; flavobacteriia; flavobacteriales; flavobacteriaceae; actibacter; actibacter spp.	96.8442	53	46	0	4	110	0	0	1	2
OTU_239	bacteroidetes; flavobacteriia; flavobacteriales; cryomorphaceae; owenweeksia; owenweeksia spp.	95.6175	93	18	21	71	16	39	28	173	57
OTU_240	bacteroidetes; sphingobacteriia; sphingobacteriales; saprospiraceae; lewinella; lewinella cohaerens	82.9077	106	1	19	13	0	1	0	0	0
OTU_241	proteobacteria; betaproteobacteria; gallionellales; gallionellaceae; sideroxydans; sideroxydans spp.	88.2704	92	40	17	54	34	20	14	34	30
OTU_242	proteobacteria; deltaproteobacteria; myxococcales; kofleriaceae; haliangium; haliangium spp.	92.9524	70	23	5	106	106	28	8	25	45
OTU_243	viridiplantae; streptophyta; streptophyta; caryophyllales; amaranthaceae; bosea; bosea spp.	84.4444	85	0	0	31	25	3	19	166	84
OTU_244	bacteroidetes; flavobacteriia; flavobacteriales; flavobacteriaceae; gilvibacter; gilvibacter spp.	93.4394	21	1	0	2	1	0	3	1	1
OTU_245	bacteroidetes; flavobacteriia; flavobacteriales; cryomorphaceae; owenweeksia; owenweeksia spp.	88.1657	1	3	0	0	416	0	0	0	0
OTU_246	planctomycetes; planctomycetia; planctomycetales; planctomycetaceae; planctomyces; planctomyces spp.	88.5947	1	0	0	0	0	1	0	1	0
OTU_247	bacteroidetes; flavobacteriia; flavobacteriales; flavobacteriaceae; formosa; formosa crassostrea	96.9636	1	2	0	0	0	0	0	1	3
OTU_248	firmicutes; clostridia; clostridiales; christensenellaceae; christensenella; christensenella spp.	85.2295	0	0	0	0	1	1	0	1	1
OTU_249	toxoplasma gondii eukaryota; apicomplexa; coccidia; eucoccidiorida; sarcocystidae; toxoplasma; toxoplasma gondii;superkingdomeukaryota;subordereimeriorina	73.4043	0	1	15	0	0	2	169	125	74
OTU_250	bacteroidetes; sphingobacteriia; sphingobacteriales; sphingobacteriales; filimonas; filimonas spp.	84.6457	0	0	30	1	1	0	1	1	0
OTU_251	proteobacteria; alphaproteobacteria; rhodobacterales; rhodobacteraceae; roseovarius; roseovarius spp.	97.1239	20	25	145	6	17	0	3	2	13
OTU_252	proteobacteria; gammaproteobacteria; methylococcales; crenotrichaceae; crenothrix; crenothrix spp.	95.0538	0	1	0	0	1	1	0	5	2
OTU_253	verrucomicrobia; verrucomicrobiae; verrucomicrobiales; verrucomicrobiaceae; roseibacillus; roseibacillus spp.	99.2381	0	0	1	0	2	0	0	1	1
OTU_254	proteobacteria; alphaproteobacteria; rhodospirillales; rhodospirillaceae; thalassospira; thalassospira xiamenensis	99.3506	2	1	6	8	0	0	94	145	4
OTU_255	planctomycetes; planctomycetia; planctomycetales; planctomycetaceae; blastopirellula; blastopirellula spp.	93.7888	28	5	0	1	9	0	0	101	66
OTU_256	proteobacteria; gammaproteobacteria; thiotrichales; piscirickettsiaceae; cycloclasticus; cycloclasticus spp.	96.2672	10	5	11	0	13	0	0	0	1
OTU_257	eu491158.1 abundance and microbial life ocean crust seafloor lavas loi&apos;hi seamount pisces peak x2 clone p9x2b3h10 sbr1093 (candidate division) ; sbr1093 (candidate division) ; sbr1093 (candidate division) ; sbr1093 (candidate division) ; sbr1093 (candidate division) ; sbr1093 (candidate division)	97.9633	57	41	7	2	51	2	0	0	0
OTU_258	planctomycetes; planctomycetia; planctomycetales; planctomycetaceae; rhodopirellula; rhodopirellula spp.	98.1092	0	10	0	21	9	3	0	67	0
OTU_259	bacteroidetes; flavobacteriia; flavobacteriales; flavobacteriaceae; flavobacterium; flavobacterium succinicans	86.6267	21	5	0	3	8	14	1	15	1
OTU_260	planctomycetes; phycisphaerae; phycisphaerales; phycisphaeraceae; phycisphaera; phycisphaera spp.	95.8246	151	0	2	5	5	0	8	9	23
OTU_261	proteobacteria; betaproteobacteria; burkholderiales; comamonadaceae; hydrogenophaga; hydrogenophaga taeniospiralis	98.4032	35	23	31	7	33	19	12	61	9
OTU_262	No hits found		15	4	2	11	1	0	0	0	0
OTU_263	proteobacteria; alphaproteobacteria; rhodobacterales; rhodobacteraceae; thalassobius; thalassobius spp.	98.0088	9	11	2	37	65	1	14	85	99
OTU_264	bacteroidetes; sphingobacteriia; sphingobacteriales; saprospiraceae; lewinella; lewinella cohaerens	86.2475	101	10	0	12	12	0	39	31	136
OTU_265	proteobacteria; alphaproteobacteria; rhodobacterales; rhodobacteraceae; sediminimonas; sediminimonas spp.	89.3333	5	0	15	248	1	40	27	12	13
OTU_266	bacteroidetes; flavobacteriia; flavobacteriales; flavobacteriaceae; sufflavibacter; sufflavibacter spp.	93.4653	44	0	2	195	109	2	0	0	1
OTU_267	bacteroidetes; flavobacteriia; flavobacteriales; flavobacteriaceae; tenacibaculum; tenacibaculum spp.	88.3399	241	0	0	20	17	3	9	35	27
OTU_268	planctomycetes; planctomycetia; planctomycetales; planctomycetaceae; blastopirellula; blastopirellula spp.	95.1064	0	2	0	0	2	0	0	1	0
OTU_269	planctomycetes; planctomycetia; planctomycetales; planctomycetaceae; rhodopirellula; rhodopirellula spp.	84.8606	13	8	74	10	43	0	29	6	35
OTU_270	metazoa; mollusca; gastropoda; gastropoda; pomatiopsidae; coxiella; coxiella spp.	93.6884	6	25	102	0	3	12	0	40	26
OTU_271	firmicutes; clostridia; clostridiales; lachnospiraceae; robinsoniella; robinsoniella spp.	83.6978	1	0	2	0	0	1	0	2	1
OTU_272	proteobacteria; alphaproteobacteria; rhodobacterales; rhodobacteraceae; ahrensia; ahrensia spp.	97.1239	14	13	3	2	2	2	0	0	0
OTU_273	bacteroidetes; flavobacteriia; flavobacteriales; flavobacteriaceae; tenacibaculum; tenacibaculum litopenaei	99.3988	304	0	0	9	2	0	1	25	0
OTU_274	proteobacteria; deltaproteobacteria; myxococcales; cystobacterineae; cystobacterineae; cystobacterineae spp.	88.8016	44	2	16	52	11	26	27	11	15
OTU_275	planctomycetes; planctomycetia; planctomycetales; planctomycetaceae; rhodopirellula; rhodopirellula spp.	94.7581	1	3	1	2	1	0	0	0	10
OTU_276	firmicutes; clostridia; clostridiales; lachnospiraceae; moryella; moryella spp.	88.2236	0	0	384	0	0	0	0	0	0
OTU_277	bacteroidetes; flavobacteriia; flavobacteriales; flavobacteriaceae; tenacibaculum; tenacibaculum spp.	95.102	62	7	0	111	64	5	30	96	5
OTU_278	planctomycetes; planctomycetia; planctomycetales; planctomycetaceae; blastopirellula; blastopirellula spp.	89.2405	18	1	0	0	10	4	1	0	7
OTU_279	proteobacteria; alphaproteobacteria; rhodobacterales; rhodobacteraceae; sediminimonas; sediminimonas spp.	91.3717	28	1	4	20	12	6	15	7	40
OTU_280	bacteroidetes; flavobacteriia; flavobacteriales; flavobacteriaceae; croceitalea; croceitalea eckloniae	95.069	5	0	0	0	0	1	0	0	1
OTU_281	lentisphaerae; lentisphaeria; lentisphaeria; victivallaceae; victivallis; victivallis spp.	86.5702	0	3	2	0	1	0	7	6	43
OTU_282	proteobacteria; alphaproteobacteria; rhizobiales; hyphomicrobiaceae; maritalea; maritalea spp.	96.9163	40	16	1	3	11	41	32	98	32
OTU_283	bacteroidetes; flavobacteriia; flavobacteriales; flavobacteriaceae; flagellimonas; flagellimonas spp.	94.4773	34	63	0	5	145	2	6	2	3
OTU_284	proteobacteria; alphaproteobacteria; rhizobiales; phyllobacteriaceae; mesorhizobium; mesorhizobium temperatum	95.3333	36	10	23	22	16	4	4	49	17
OTU_285	planctomycetes; phycisphaerae; phycisphaerales; phycisphaeraceae; phycisphaera; phycisphaera spp.	84.7423	40	2	1	0	12	0	5	0	0
OTU_286	bacteroidetes; sphingobacteriia; sphingobacteriales; saprospiraceae; lewinella; lewinella spp.	85.6016	0	1	0	0	1	0	0	0	0
OTU_287	metazoa; mollusca; gastropoda; gastropoda; pomatiopsidae; coxiella; coxiella spp.	91.716	69	38	32	1	17	8	1	68	36
OTU_288	bacteroidetes; flavobacteriia; flavobacteriales; flavobacteriaceae; tenacibaculum; tenacibaculum spp.	91.2698	123	43	24	10	3	0	28	1	12
OTU_289	proteobacteria; alphaproteobacteria; rhodobacterales; rhodobacteraceae; wenxinia; wenxinia spp.	96	1	0	0	1	0	0	0	0	3
OTU_290	proteobacteria; alphaproteobacteria; rhodobacterales; rhodobacteraceae; roseovarius; roseovarius spp.	98	62	9	12	95	342	22	12	10	50
OTU_291	firmicutes; clostridia; clostridiales; lachnospiraceae; moryella; moryella spp.	89.8	0	1	0	0	0	1	0	0	1
OTU_292	bacteroidetes; bacteroidetes; bacteroidetes; bacteroidetes; marinifilum; marinifilum spp.	93.8735	2	1	4	9	300	0	0	0	1
OTU_293	planctomycetes; phycisphaerae; phycisphaerales; phycisphaeraceae; phycisphaera; phycisphaera spp.	97.286	111	22	23	67	19	0	3	70	1
OTU_294	proteobacteria; alphaproteobacteria; rhodobacterales; rhodobacteraceae; sediminimonas; sediminimonas spp.	88.6918	47	2	1	30	125	71	3	13	6
OTU_295	proteobacteria; alphaproteobacteria; rhizobiales; bradyrhizobiaceae; bradyrhizobium; bradyrhizobium spp.	98.8889	0	0	1	2	10	23	8	43	35
OTU_296	firmicutes; clostridia; clostridiales; clostridiaceae; clostridium; clostridium spp.	90.121	2	5	49	4	10	10	391	0	62
OTU_297	proteobacteria; alphaproteobacteria; rhodospirillales; rhodospirillaceae; defluviicoccus; defluviicoccus spp.	93.3628	46	3	60	67	269	1	0	2	1
OTU_298	lentisphaerae; lentisphaeria; lentisphaeria; victivallaceae; victivallis; victivallis spp.	84.9794	1	0	17	2	0	0	0	0	0
OTU_299	firmicutes; bacilli; bacillales; bacillales; gemella; gemella haemolysans	99.0347	1	0	0	1	0	0	0	1	0
OTU_300	bacteroidetes; flavobacteriia; flavobacteriales; flavobacteriaceae; muricauda; muricauda spp.	92.8713	38	2	0	0	4	0	0	0	0
OTU_301	metazoa; arthropoda; insecta; hemiptera; aphididae; rhodobium; rhodobium spp.	94.1685	78	12	20	17	54	6	0	34	39
OTU_302	planctomycetes; phycisphaerae; phycisphaerales; phycisphaeraceae; phycisphaera; phycisphaera spp.	81.7427	68	3	16	142	53	0	1	9	2
OTU_303	planctomycetes; planctomycetia; planctomycetales; planctomycetaceae; rhodopirellula; rhodopirellula spp.	88.8224	3	0	0	0	0	0	28	0	0
OTU_304	metazoa; arthropoda; insecta; hemiptera; aphididae; rhodobium; rhodobium spp.	93.7639	0	1	2	0	1	1	3	0	1
OTU_305	bacteroidetes; bacteroidetes; bacteroidetes; bacteroidetes; marinifilum; marinifilum spp.	98.8095	0	0	11	5	7	0	269	0	0
OTU_306	bacteroidetes; bacteroidetes; bacteroidetes order ii. incertae sedis; rhodothermaceae; salisaeta; salisaeta longa	82.0926	56	47	0	23	2	4	0	113	18
OTU_307	planctomycetes; planctomycetia; planctomycetales; planctomycetaceae; blastopirellula; blastopirellula spp.	95.6803	1	0	0	0	0	0	0	0	0
OTU_308	proteobacteria; gammaproteobacteria; alteromonadales; alteromonadaceae; marinobacter; marinobacter excellens	87.7712	23	8	9	5	4	27	0	169	45
OTU_309	proteobacteria; gammaproteobacteria; thiotrichales; thiotrichaceae; beggiatoa; beggiatoa spp.	78.3582	15	7	1	176	9	6	12	15	49
OTU_310	planctomycetes; planctomycetia; planctomycetales; planctomycetaceae; blastopirellula; blastopirellula spp.	95.5823	7	0	0	0	10	1	0	23	0
OTU_311	planctomycetes; planctomycetia; planctomycetales; planctomycetaceae; rhodopirellula; rhodopirellula spp.	86.6405	1	1	0	0	0	0	0	0	0
OTU_312	proteobacteria; epsilonproteobacteria; campylobacterales; campylobacteraceae; arcobacter; arcobacter spp.	88.6497	0	0	38	0	0	0	35	0	0
OTU_313	proteobacteria; gammaproteobacteria; chromatiales; ectothiorhodospiraceae; thiorhodospira; thiorhodospira spp.	86.6019	32	36	1	4	18	18	12	11	26
OTU_314	proteobacteria; alphaproteobacteria; rhodobacterales; rhodobacteraceae; ruegeria; ruegeria spp.	96.4602	5	16	4	1	42	0	1	28	3
OTU_315	actinobacteria; acidimicrobiia; acidimicrobiales; candidatusmicrothrix; candidatusmicrothrix; candidatusmicrothrix spp.	97.5309	0	0	14	0	0	0	0	18	1
OTU_316	planctomycetes; planctomycetia; planctomycetales; planctomycetaceae; blastopirellula; blastopirellula spp.	95.6432	0	2	0	0	1	0	0	2	1
OTU_317	bacteroidetes; flavobacteriia; flavobacteriales; flavobacteriaceae; polaribacter; polaribacter spp.	95.6349	7	1	0	41	13	1	45	187	0
OTU_318	verrucomicrobia; opitutae; puniceicoccales; puniceicoccaceae; coraliomargarita; coraliomargarita spp.	94.0385	7	0	0	26	163	0	0	0	0
OTU_319	bacteroidetes; flavobacteriia; flavobacteriales; cryomorphaceae; crocinitomix; crocinitomix spp.	98.2107	52	2	0	41	62	7	12	66	44
OTU_320	bacteroidetes; flavobacteriia; flavobacteriales; cryomorphaceae; owenweeksia; owenweeksia spp.	98.2213	0	1	0	0	1	0	0	1	0
OTU_321	planctomycetes; planctomycetia; planctomycetales; planctomycetaceae; planctomyces; planctomyces brasiliensis	86.9198	4	3	0	0	2	0	13	13	5
OTU_322	bacteroidetes; flavobacteriia; flavobacteriales; flavobacteriaceae; gilvibacter; gilvibacter spp.	91.9608	71	0	53	51	38	1	0	0	146
OTU_323	proteobacteria; gammaproteobacteria; oceanospirillales; alcanivoracaceae; alcanivorax; alcanivorax spp.	92.8994	275	0	0	0	1	1	0	1	0
OTU_324	spirochaetes; spirochaetia; spirochaetales; spirochaetaceae; spirochaeta; spirochaeta spp.	91.7969	0	0	0	1	3	0	0	0	40
OTU_325	proteobacteria; gammaproteobacteria; gammaproteobacteria; gammaproteobacteria; congregibacter; congregibacter spp.	94.8	0	0	0	0	0	1	1	0	3
OTU_326	bacteroidetes; flavobacteriia; flavobacteriales; flavobacteriaceae; jejuia; jejuia pallidilutea	92.6733	336	4	0	4	19	0	0	0	1
OTU_327	firmicutes; clostridia; clostridiales; clostridiaceae; clostridium; clostridium scatologenes	79.0456	22	15	12	8	8	50	3	69	32
OTU_328	planctomycetes; planctomycetia; planctomycetales; planctomycetaceae; rhodopirellula; rhodopirellula spp.	89.4094	3	0	0	0	0	6	0	0	0
OTU_329	proteobacteria; deltaproteobacteria; myxococcales; sorangiineae; sorangiineae; sorangiineae spp.	91.8762	19	3	0	4	24	8	0	101	67
OTU_330	proteobacteria; gammaproteobacteria; oceanospirillales; oceanospirillaceae; balneatrix; balneatrix spp.	91.4405	1	0	0	0	1	46	26	0	1
OTU_331	bacteroidetes; flavobacteriia; flavobacteriales; flavobacteriaceae; lutibacter; lutibacter spp.	91.9132	45	22	0	214	36	1	34	0	6
OTU_332	firmicutes; clostridia; clostridiales; lachnospiraceae; robinsoniella; robinsoniella spp.	89.9598	1	0	32	0	3	1	81	36	1
OTU_333	proteobacteria; betaproteobacteria; burkholderiales; burkholderiaceae; ralstonia; ralstonia pickettii	99.4106	4	53	31	15	19	26	1	0	2
OTU_334	proteobacteria; alphaproteobacteria; rickettsiales; mitochondria; mitochondria; mitochondria spp.	93.3481	87	1	16	21	20	21	1	0	96
OTU_335	firmicutes; clostridia; clostridiales; peptococcaceae; desulfotomaculum; desulfotomaculum spp.	85.8012	1	0	0	0	1	0	0	0	1
OTU_336	firmicutes; clostridia; clostridiales; clostridiaceae; caminicella; caminicella spp.	90.5812	0	1	1	0	2	1	1	1	0
OTU_337	proteobacteria; gammaproteobacteria; alteromonadales; pseudoalteromonadaceae; pseudoalteromonas; pseudoalteromonas spp.	89.7839	0	4	0	0	0	0	0	1	99
OTU_338	bacteroidetes; flavobacteriia; flavobacteriales; flavobacteriaceae; tenacibaculum; tenacibaculum spp.	90.1381	1	0	1	0	1	0	0	1	0
OTU_339	planctomycetes; planctomycetia; planctomycetales; planctomycetaceae; rhodopirellula; rhodopirellula spp.	89.3661	1	3	2	6	1	1	0	1	1
OTU_340	proteobacteria; alphaproteobacteria; rhizobiales; hyphomicrobiaceae; pedomicrobium; pedomicrobium spp.	83.2677	0	91	2	0	1	0	0	0	0
OTU_341	eukaryota; phaeophyceae; phaeophyceae; laminariales; laminariaceae; saccharina; saccharina longipedalis	87.6652	1	0	0	0	1	1	0	0	1
OTU_342	proteobacteria; deltaproteobacteria; myxococcales; kofleriaceae; haliangium; haliangium spp.	97.8887	227	3	13	7	3	6	0	70	52
OTU_343	bacteroidetes; cytophagia; cytophagales; flammeovirgaceae; persicobacter; persicobacter spp.	87.8728	24	0	238	0	1	0	5	0	14
OTU_344	planctomycetes; planctomycetia; planctomycetales; planctomycetaceae; blastopirellula; blastopirellula spp.	95.8506	1	0	0	0	5	0	1	0	0
OTU_345	planctomycetes; phycisphaerae; phycisphaerales; phycisphaeraceae; phycisphaera; phycisphaera spp.	87.0293	0	0	1	0	0	0	0	0	2
OTU_346	proteobacteria; alphaproteobacteria; rhodobacterales; rhodobacteraceae; roseovarius; roseovarius spp.	97.7376	40	8	12	97	166	139	44	34	160
OTU_347	bacteroidetes; flavobacteriia; flavobacteriales; flavobacteriaceae; flagellimonas; flagellimonas spp.	93.4911	0	0	1	1	1	0	1	0	0
OTU_348	bacteroidetes; flavobacteriia; flavobacteriales; flavobacteriaceae; kordia; kordia spp.	97.6238	185	0	2	0	1	0	0	0	62
OTU_349	proteobacteria; gammaproteobacteria; thiotrichales; thiotrichaceae; leucothrix; leucothrix spp.	83.2061	22	0	0	0	7	29	0	79	11
OTU_350	proteobacteria; alphaproteobacteria; rhodobacterales; rhodobacteraceae; roseovarius; roseovarius spp.	97.5664	30	80	41	10	24	22	6	29	7
OTU_351	bacteroidetes; flavobacteriia; flavobacteriales; cryomorphaceae; owenweeksia; owenweeksia spp.	91.0537	0	1	1	0	1	0	0	0	0
OTU_352	bacteroidetes; flavobacteriia; flavobacteriales; cryomorphaceae; crocinitomix; crocinitomix spp.	93.6634	12	1	0	8	27	0	0	80	116
OTU_353	scherffelia dubia viridiplantae; chlorophyta; chlorodendrophyceae; chlorodendrales; chlorodendraceae; scherffelia; scherffelia dubia;superkingdomeukaryota	84.9894	0	0	0	1	0	0	0	0	0
OTU_354	eu491440.1 abundance and microbial life ocean crust seafloor lavas hawai&apos;i south point x4 clone p0x4b3c03 ws3 (candidate division) ; ws3 (candidate division) ; ws3 (candidate division) ; ws3 (candidate division) ; ws3 (candidate division) ; ws3 (candidate division)	78.0303	1	1	0	0	0	0	1	1	2
OTU_355	fj203485.1 and white plague diseaseinduced changes caribbean coral montastraea faveolata healthy tissue clone shfh543 gn02 (candidate division) ; gn02 (candidate division) ; gn02 (candidate division) ; gn02 (candidate division) ; gn02 (candidate division) ; gn02 (candidate division)	97.3392	72	38	68	2	15	28	6	19	17
OTU_356	proteobacteria; alphaproteobacteria; rhodobacterales; rhodobacteraceae; ahrensia; ahrensia spp.	95.1327	4	0	8	4	26	0	0	1	0
OTU_357	planctomycetes; planctomycetia; planctomycetales; planctomycetaceae; rhodopirellula; rhodopirellula spp.	86.7327	0	2	3	1	52	0	0	0	0
OTU_358	proteobacteria; alphaproteobacteria; rhodobacterales; rhodobacteraceae; ahrensia; ahrensia spp.	95.1327	61	43	58	2	25	21	2	27	5
OTU_359	actinobacteria; acidimicrobiia; acidimicrobiales; candidatusmicrothrix; candidatusmicrothrix; candidatusmicrothrix spp.	96.7146	1	6	1	0	1	0	1	3	1
OTU_360	proteobacteria; alphaproteobacteria; sphingomonadales; sphingomonadaceae; sphingomonas; sphingomonas spp.	78.0328	145	17	20	8	17	5	0	14	6
OTU_361	bacteroidetes; flavobacteriia; flavobacteriales; flavobacteriaceae; winogradskyella; winogradskyella spp.	93.2939	1	0	0	0	0	0	0	0	0
OTU_362	firmicutes; clostridia; clostridiales; lachnospiraceae; blautia; blautia spp.	84.7985	0	0	1	0	1	0	1	0	0
OTU_363	proteobacteria; gammaproteobacteria; aeromonadales; aeromonadaceae; aeromonas; aeromonas spp.	96.6063	130	1	1	20	42	15	3	5	8
OTU_364	planctomycetes; phycisphaerae; phycisphaerales; phycisphaeraceae; phycisphaera; phycisphaera spp.	73.271	2	0	1	4	0	0	0	0	0
OTU_365	firmicutes; clostridia; clostridiales; lachnospiraceae; blautia; blautia spp.	99.3964	0	0	1	0	0	0	0	0	0
OTU_366	bacteroidetes; flavobacteriia; flavobacteriales; flavobacteriaceae; muricauda; muricauda spp.	94.0594	0	0	13	0	3	0	0	0	0
OTU_367	proteobacteria; epsilonproteobacteria; epsilonproteobacteria; epsilonproteobacteria; nitratiruptor; nitratiruptor tergarcus	81.1005	1	0	0	0	1	0	0	2	0
OTU_368	verrucomicrobia; verrucomicrobiae; verrucomicrobiales; verrucomicrobiaceae; rubritalea; rubritalea spp.	92.6733	11	0	1	13	16	0	0	35	0
OTU_369	fusobacteria; fusobacteriia; fusobacteriales; fusobacteriaceae; fusobacterium; fusobacterium periodonticum	98.9429	1	1	0	0	0	0	0	0	0
OTU_370	bacteroidetes; flavobacteriia; flavobacteriales; cryomorphaceae; crocinitomix; crocinitomix spp.	93.2271	26	0	0	2	153	0	1	1	19
OTU_371	bacteroidetes; cytophagia; cytophagales; flammeovirgaceae; persicobacter; persicobacter spp.	98.8024	12	22	0	2	33	0	0	0	0
OTU_372	planctomycetes; planctomycetia; planctomycetales; planctomycetaceae; blastopirellula; blastopirellula spp.	97.5104	21	20	2	5	37	0	0	40	0
OTU_373	proteobacteria; alphaproteobacteria; rickettsiales; rickettsiaceae; rickettsia; rickettsia spp.	93.8034	20	1	2	190	1	1	12	0	3
OTU_374	gq402802.1 accessing microbial biodiversity and metabolic potential tropical based approach peat swamp forest soil clone pw435 tm6 (candidate division) ; tm6 (candidate division) ; tm6 (candidate division) ; tm6 (candidate division) ; tm6 (candidate division) ; tm6 (candidate division)	89.4	0	1	0	0	4	3	1	0	1
OTU_375	proteobacteria; gammaproteobacteria; thiotrichales; thiotrichaceae; leucothrix; leucothrix spp.	90.4031	6	2	0	0	4	1	0	0	0
OTU_376	proteobacteria; alphaproteobacteria; rhizobiales; hyphomicrobiaceae; filomicrobium; filomicrobium spp.	98.2301	6	21	0	0	30	0	2	1	1
OTU_377	bacteroidetes; cytophagia; cytophagales; flammeovirgaceae; persicobacter; persicobacter spp.	99.002	7	12	1	0	22	4	0	0	2
OTU_378	proteobacteria; alphaproteobacteria; sphingomonadales; sphingomonadaceae; sphingopyxis; sphingopyxis spp.	98.4848	26	7	20	73	10	6	3	29	30
OTU_380	bacteroidetes; sphingobacteriia; sphingobacteriales; saprospiraceae; lewinella; lewinella spp.	86.2823	1	0	18	0	0	0	0	0	0
OTU_381	planctomycetes; planctomycetia; planctomycetales; planctomycetaceae; rhodopirellula; rhodopirellula spp.	90.7631	0	0	0	1	0	2	0	0	0
OTU_382	bacteroidetes; sphingobacteriia; sphingobacteriales; saprospiraceae; lewinella; lewinella cohaerens	85.8283	0	0	0	4	0	0	0	0	0
OTU_383	proteobacteria; gammaproteobacteria; vibrionales; vibrionaceae; vibrio; vibrio spp.	94.2272	2	2	3	0	3	1	0	5	5
OTU_384	proteobacteria; alphaproteobacteria; rickettsiales; rickettsiaceae; candidatuscryptoprodotis; candidatuscryptoprodotis spp.	89.9787	1	0	0	0	2	1	1	0	1
OTU_385	bacteroidetes; flavobacteriia; flavobacteriales; flavobacteriaceae; flavobacterium; flavobacterium spp.	86.2475	0	5	227	3	24	0	7	0	0
OTU_386	planctomycetes; planctomycetia; planctomycetales; planctomycetaceae; planctomyces; planctomyces spp.	99.2095	1	0	0	0	0	0	1	0	0
OTU_387	bacteroidetes; flavobacteriia; flavobacteriales; flavobacteriaceae; winogradskyella; winogradskyella spp.	96.6469	25	2	10	7	5	2	7	20	1
OTU_388	bacteroidetes; flavobacteriia; flavobacteriales; flavobacteriaceae; leptobacterium; leptobacterium flavescens	98.8119	73	0	5	75	59	0	1	0	0
OTU_389	firmicutes; clostridia; clostridiales; clostridiaceae; clostridium; clostridium limosum	93.3747	0	1	1	0	0	0	50	1	10
OTU_390	No hits found		11	3	1	9	6	0	0	0	0
OTU_391	proteobacteria; alphaproteobacteria; rhodobacterales; rhodobacteraceae; oceanicola; oceanicola spp.	96.8889	2	0	0	0	1	0	1	0	0
OTU_392	planctomycetes; planctomycetia; planctomycetales; planctomycetaceae; rhodopirellula; rhodopirellula spp.	89.5492	0	6	0	0	5	0	0	0	0
OTU_393	planctomycetes; planctomycetia; planctomycetales; planctomycetaceae; blastopirellula; blastopirellula spp.	96.6736	15	0	0	0	13	0	0	1	0
OTU_394	bacteroidetes; flavobacteriia; flavobacteriales; flavobacteriaceae; polaribacter; polaribacter spp.	93.254	55	1	3	1	115	0	0	0	2
OTU_395	metazoa; arthropoda; insecta; hemiptera; aphididae; rhodobium; rhodobium spp.	93.5205	3	12	2	0	34	1	2	10	1
OTU_396	bacteroidetes; flavobacteriia; flavobacteriales; flavobacteriaceae; gaetbulibacter; gaetbulibacter spp.	92.2772	4	2	0	72	49	0	109	0	22
OTU_397	firmicutes; clostridia; clostridiales; ruminococcaceae; ruminiclostridium; clostridium stercorarium	85.8283	1	0	1	0	0	5	0	0	0
OTU_398	bacteroidetes; flavobacteriia; flavobacteriales; flavobacteriaceae; maritimimonas; maritimimonas spp.	92.8713	27	2	1	2	4	0	0	6	9
OTU_399	proteobacteria; alphaproteobacteria; rhizobiales; hyphomicrobiaceae; filomicrobium; filomicrobium spp.	96.6667	13	17	19	4	25	13	3	20	13
OTU_400	bacteroidetes; flavobacteriia; flavobacteriales; cryomorphaceae; owenweeksia; owenweeksia spp.	85.5186	0	0	196	0	26	0	26	0	0
OTU_401	bacteroidetes; flavobacteriia; flavobacteriales; cryomorphaceae; crocinitomix; crocinitomix spp.	96.4143	54	6	0	3	15	0	0	16	11
OTU_402	bacteroidetes; sphingobacteriia; sphingobacteriales; saprospiraceae; lewinella; lewinella spp.	94.4334	4	0	0	9	4	3	51	71	49
OTU_403	bacteroidetes; flavobacteriia; flavobacteriales; flavobacteriaceae; maritimimonas; maritimimonas spp.	93.6382	0	208	0	0	1	0	0	0	1
OTU_404	bacteroidetes; flavobacteriia; flavobacteriales; flavobacteriaceae; muricauda; muricauda spp.	94.4444	11	0	0	0	204	0	0	0	2
OTU_405	proteobacteria; alphaproteobacteria; rhodobacterales; rhodobacteraceae; ahrensia; ahrensia spp.	96.0352	4	11	7	0	2	0	0	1	12
OTU_406	actinobacteria; actinobacteria; acidimicrobiales; acidimicrobiales; acidimicrobiales; acidimicrobiales spp.	79.2381	6	10	8	1	6	21	0	15	0
OTU_407	bacteroidetes; bacteroidetes; bacteroidetes order ii. incertae sedis; rhodothermaceae; rhodothermus; rhodothermus marinus	81.5476	47	3	0	3	0	0	0	5	8
OTU_408	proteobacteria; gammaproteobacteria; enterobacteriales; enterobacteriaceae; klebsiella; klebsiella oxytoca	99.6055	23	38	67	15	1	13	4	0	1
OTU_409	bacteroidetes; flavobacteriia; flavobacteriales; flavobacteriaceae; tenacibaculum; tenacibaculum spp.	87.574	65	0	0	59	44	0	1	14	75
OTU_410	bacteroidetes; flavobacteriia; flavobacteriales; cryomorphaceae; owenweeksia; owenweeksia spp.	85.4043	205	0	0	0	1	0	0	0	0
OTU_411	firmicutes; clostridia; clostridiales; clostridiaceae; saccharofermentans; saccharofermentans spp.	80.83	0	1	1	0	2	0	0	0	1
OTU_412	bacteroidetes; flavobacteriia; flavobacteriales; cryomorphaceae; crocinitomix; crocinitomix spp.	95.2191	11	34	0	11	13	12	0	65	32
OTU_413	proteobacteria; gammaproteobacteria; thiotrichales; piscirickettsiaceae; cycloclasticus; cycloclasticus spp.	94.8718	0	1	0	0	1	1	0	2	1
OTU_414	proteobacteria; alphaproteobacteria; sphingomonadales; sphingomonadaceae; sphingopyxis; sphingopyxis ginsengisoli	99.115	9	9	8	1	7	3	95	29	9
OTU_415	bacteroidetes; flavobacteriia; flavobacteriales; flavobacteriaceae; winogradskyella; winogradskyella spp.	92.1415	8	13	0	56	19	13	10	38	37
OTU_416	bacteroidetes; cytophagia; cytophagales; flammeovirgaceae; fabibacter; fabibacter spp.	96	1	0	0	125	1	2	77	2	1
OTU_417	proteobacteria; alphaproteobacteria; rhodospirillales; rhodospirillaceae; defluviicoccus; defluviicoccus spp.	89.1429	1	1	0	1	0	0	0	0	0
OTU_418	verrucomicrobia; verrucomicrobiae; verrucomicrobiales; verrucomicrobiaceae; haloferula; haloferula rosea	94.4444	1	3	166	0	27	0	0	0	0
OTU_419	proteobacteria; alphaproteobacteria; rickettsiales; mitochondria; mitochondria; mitochondria spp.	83.682	0	0	0	0	1	0	0	0	0
OTU_421	bacteroidetes; bacteroidetes; bacteroidetes; bacteroidetes; marinifilum; marinifilum spp.	89.2644	0	0	0	1	0	0	0	0	0
OTU_422	firmicutes; clostridia; clostridiales; peptococcaceae; desulfotomaculum; desulfotomaculum spp.	86.6126	0	0	1	0	0	0	0	0	0
OTU_423	proteobacteria; gammaproteobacteria; xanthomonadales; xanthomonadaceae; arenimonas; arenimonas spp.	98.6784	15	2	0	4	11	30	22	28	13
OTU_424	nitrospirae; nitrospira; nitrospirales; nitrospiraceae; leptospirillum; leptospirillum spp.	95.2663	6	3	0	0	29	0	2	1	0
OTU_425	proteobacteria; alphaproteobacteria; rhizobiales; cohaesibacteraceae; cohaesibacter; cohaesibacter spp.	98.2301	2	3	29	6	19	0	10	16	111
OTU_426	proteobacteria; deltaproteobacteria; desulfobacterales; desulfobacteraceae; desulfofrigus; desulfofrigus spp.	92.9389	1	0	0	0	1	0	0	1	0
OTU_427	bacteroidetes; flavobacteriia; flavobacteriales; flavobacteriaceae; polaribacter; polaribacter spp.	81.1765	9	0	9	26	8	0	97	82	2
OTU_428	metazoa; mollusca; gastropoda; gastropoda; pomatiopsidae; coxiella; coxiella spp.	89.0196	3	0	4	1	89	19	8	69	1
OTU_429	proteobacteria; alphaproteobacteria; rhodobacterales; rhodobacteraceae; sediminimonas; sediminimonas spp.	90.4867	36	2	20	36	23	0	0	30	44
OTU_430	bacteroidetes; cytophagia; cytophagales; amoebophilaceae; candidatus amoebophilus; candidatus amoebophilus asiaticus	86.166	0	0	0	0	0	6	6	4	0
OTU_431	proteobacteria; deltaproteobacteria; bdellovibrionales; bdellovibrionaceae; bdellovibrio; bdellovibrio spp.	79.2961	0	0	0	0	1	0	0	0	0
OTU_432	bacteroidetes; flavobacteriia; flavobacteriales; cryomorphaceae; owenweeksia; owenweeksia spp.	87.451	1	0	0	0	2	0	0	0	0
OTU_433	planctomycetes; planctomycetia; planctomycetales; planctomycetaceae; rhodopirellula; rhodopirellula spp.	91.446	0	1	29	0	0	0	0	1	0
OTU_434	planctomycetes; planctomycetia; planctomycetales; planctomycetaceae; blastopirellula; blastopirellula spp.	92.8899	11	1	1	101	21	0	18	11	11
OTU_435	metazoa; arthropoda; insecta; hemiptera; aphididae; rhodobium; rhodobium spp.	96.129	3	2	3	2	6	0	7	4	1
OTU_436	proteobacteria; gammaproteobacteria; alteromonadales; shewanellaceae; shewanella; shewanella fidelis	99.4094	1	1	1	0	0	0	0	0	0
OTU_437	acidobacteria; acidobacteria; candidatussolibacter; candidatussolibacter; candidatussolibacter; candidatussolibacter spp.	93.8095	0	0	1	0	3	0	0	1	0
OTU_438	bacteroidetes; flavobacteriia; flavobacteriales; flavobacteriaceae; muricauda; muricauda spp.	90.6931	5	1	1	1	15	0	0	0	0
OTU_439	bacteroidetes; flavobacteriia; flavobacteriales; flavobacteriaceae; sufflavibacter; sufflavibacter spp.	93.0693	11	0	0	48	128	0	0	0	11
OTU_440	bacteroidetes; bacteroidetes; bacteroidetes; bacteroidetes; marinifilum; marinifilum spp.	96.0239	1	0	0	0	6	12	0	0	0
OTU_441	planctomycetes; planctomycetia; planctomycetales; planctomycetaceae; planctomyces; planctomyces spp.	96.0552	1	0	0	5	5	0	0	0	0
OTU_442	planctomycetes; phycisphaerae; phycisphaerales; phycisphaeraceae; phycisphaera; phycisphaera spp.	97.2917	67	23	36	2	19	1	0	16	20
OTU_443	proteobacteria; alphaproteobacteria; rickettsiales; mitochondria; mitochondria; mitochondria spp.	86.7679	50	0	0	4	106	4	0	0	23
OTU_444	metazoa; arthropoda; insecta; hemiptera; aphididae; rhodobium; rhodobium spp.	99.115	0	0	0	1	0	0	1	0	0
OTU_445	bacteroidetes; cytophagia; cytophagales; cytophagaceae; marinoscillum; marinoscillum spp.	89.881	1	1	0	1	0	0	1	0	0
OTU_446	No hits found		4	9	0	7	1	0	0	0	1
OTU_447	firmicutes; clostridia; clostridiales; lachnospiraceae; coprococcus; coprococcus spp.	91.018	0	2	0	0	0	0	0	0	172
OTU_448	bacteroidetes; flavobacteriia; flavobacteriales; flavobacteriaceae; muricauda; muricauda aquimarina	95.2663	32	11	24	0	20	0	0	66	11
OTU_449	bacteroidetes; flavobacteriia; flavobacteriales; cryomorphaceae; owenweeksia; owenweeksia spp.	88.0478	1	0	0	0	0	0	0	1	0
OTU_450	proteobacteria; alphaproteobacteria; rhodobacterales; rhodobacteraceae; sediminimonas; sediminimonas spp.	88.2222	41	0	38	29	35	6	0	9	20
OTU_451	bacteroidetes; cytophagia; cytophagales; cytophagaceae; ekhidna; ekhidna spp.	98.6028	12	0	0	15	13	3	74	3	10
OTU_452	proteobacteria; deltaproteobacteria; bdellovibrionales; bacteriovoracaceae; peredibacter; peredibacter spp.	93.7751	76	64	0	1	0	0	2	1	0
OTU_453	proteobacteria; gammaproteobacteria; xanthomonadales; xanthomonadaceae; lysobacter; lysobacter spp.	91.7485	0	0	1	1	2	1	0	0	174
OTU_454	proteobacteria; alphaproteobacteria; rhodobacterales; rhodobacteraceae; marivita; gaetbulicola byunsanensis	98.6726	1802	460	76	67	134	74	23	345	170
OTU_455	bacteroidetes; flavobacteriia; flavobacteriales; flavobacteriaceae; winogradskyella; winogradskyella spp.	96.8442	0	4	0	2	1	0	0	0	0
OTU_456	planctomycetes; planctomycetia; planctomycetales; planctomycetaceae; blastopirellula; blastopirellula spp.	92.7419	3	18	1	0	1	0	29	1	0
OTU_457	planctomycetes; planctomycetia; planctomycetales; planctomycetaceae; blastopirellula; blastopirellula spp.	93.9709	0	0	0	0	16	4	0	44	0
OTU_458	firmicutes; clostridia; clostridiales; lachnospiraceae; moryella; moryella spp.	90.02	0	0	48	1	12	1	75	0	0
OTU_459	proteobacteria; alphaproteobacteria; rhizobiales; rhizobiaceae; rhizobium; rhizobium spp.	85.2823	6	0	0	1	1	0	0	0	0
OTU_460	metazoa; arthropoda; insecta; hemiptera; pseudococcidae; paracoccus; paracoccus spp.	87.9828	7	19	11	11	37	66	6	13	6
OTU_461	proteobacteria; alphaproteobacteria; rhodobacterales; rhodobacteraceae; wenxinia; wenxinia spp.	96	0	0	0	1	4	0	0	0	3
OTU_462	bacteroidetes; bacteroidia; bacteroidales; bacteroidaceae; bacteroides; bacteroides ovatus	98.6275	0	0	0	1	0	1	1	0	0
OTU_463	planctomycetes; planctomycetia; planctomycetales; planctomycetaceae; blastopirellula; blastopirellula spp.	94.1767	1	8	2	1	0	0	0	14	0
OTU_464	proteobacteria; alphaproteobacteria; rhizobiales; phyllobacteriaceae; nitratireductor; nitratireductor spp.	94.4568	0	1	0	2	0	0	0	0	0
OTU_465	proteobacteria; alphaproteobacteria; rhodobacterales; rhodobacteraceae; oceanicola; oceanicola spp.	97.7876	36	34	20	6	56	10	2	19	28
OTU_466	eu245374.1 miniprimer new lens viewing world hypersaline microbial mat clone matcrh6g10 gn02 (candidate division) ; gn02 (candidate division) ; gn02 (candidate division) ; gn02 (candidate division) ; gn02 (candidate division) ; gn02 (candidate division)	83.4369	1	0	0	0	0	0	0	0	0
OTU_468	actinobacteria; actinobacteria; acidimicrobiales; acidimicrobiales; acidimicrobiales; acidimicrobiales spp.	84.7358	87	0	16	4	10	0	0	0	14
OTU_469	bacteroidetes; flavobacteriia; flavobacteriales; flavobacteriaceae; muricauda; muricauda spp.	94.4773	1	1	0	187	1	0	0	0	6
OTU_470	proteobacteria; alphaproteobacteria; rhodobacterales; rhodobacteraceae; sediminimonas; sediminimonas spp.	89.357	35	2	13	2	25	2	1	15	3
OTU_471	planctomycetes; planctomycetia; planctomycetales; planctomycetaceae; planctomyces; planctomyces spp.	96.3983	17	19	23	7	18	6	1	39	0
OTU_472	proteobacteria; gammaproteobacteria; alteromonadales; alteromonadaceae; marinobacterium; marinobacterium spp.	92.0732	0	0	0	0	0	0	0	0	2
OTU_473	proteobacteria; gammaproteobacteria; acidithiobacillales; acidithiobacillaceae; acidithiobacillus; acidithiobacillus spp.	89.6484	5	5	0	1	26	0	10	4	0
OTU_474	planctomycetes; planctomycetia; planctomycetales; planctomycetaceae; planctomyces; planctomyces brasiliensis	90.1053	32	30	34	0	4	7	0	13	8
OTU_475	firmicutes; bacilli; bacillales; bacillaceae; bacillus; bacillus aeolius	97.1042	1	1	19	13	1	22	3	1	21
OTU_476	nitrospirae; nitrospira; nitrospirales; nitrospiraceae; leptospirillum; leptospirillum spp.	93.8856	5	0	0	1	6	0	4	3	0
OTU_477	firmicutes; clostridia; clostridiales; lachnospiraceae; blautia; blautia producta	82.8343	1	0	1	1	1	1	0	0	1
OTU_478	proteobacteria; deltaproteobacteria; myxococcales; kofleriaceae; haliangium; haliangium spp.	84.1603	8	11	0	0	4	11	0	1	0
OTU_479	proteobacteria; epsilonproteobacteria; campylobacterales; helicobacteraceae; sulfurimonas; sulfurimonas spp.	89.7683	0	0	0	0	0	0	0	0	4
OTU_480	lentisphaerae; lentisphaeria; lentisphaeria; victivallaceae; victivallis; victivallis spp.	86.157	0	0	1	0	1	0	0	0	0
OTU_481	bacteroidetes; bacteroidetes; bacteroidetes; bacteroidetes; marinifilum; marinifilum spp.	86.3366	0	0	0	1	162	0	1	0	0
OTU_482	bacteroidetes; cytophagia; cytophagales; cytophagaceae; hymenobacter; hymenobacter spp.	89.8608	0	2	0	0	2	0	0	0	0
OTU_483	firmicutes; clostridia; clostridiales; lachnospiraceae; roseburia; roseburia spp.	82.2485	0	2	0	1	0	0	155	1	0
OTU_484	proteobacteria; gammaproteobacteria; thiotrichales; thiotrichaceae; leucothrix; leucothrix spp.	92.3077	1	1	0	2	0	0	0	1	0
OTU_485	bacteroidetes; flavobacteriia; flavobacteriales; cryomorphaceae; owenweeksia; owenweeksia spp.	96.4356	12	1	0	31	9	8	27	9	66
OTU_486	planctomycetes; phycisphaerae; phycisphaerales; phycisphaeraceae; phycisphaera; phycisphaera spp.	81.6284	26	1	0	66	55	0	2	0	2
OTU_487	proteobacteria; gammaproteobacteria; thiotrichales; thiotrichaceae; thioploca; thioploca spp.	88.7129	52	11	35	1	0	0	0	25	14
OTU_488	bacteroidetes; sphingobacteriia; sphingobacteriales; sphingobacteriales; ferruginibacter; ferruginibacter spp.	87.6984	2	0	0	0	0	0	0	0	0
OTU_489	actinobacteria; actinobacteria; acidimicrobiales; acidimicrobiales; acidimicrobiales; acidimicrobiales spp.	88.2937	5	0	0	3	2	0	0	0	3
OTU_490	metazoa; mollusca; gastropoda; gastropoda; pomatiopsidae; coxiella; coxiella spp.	90.1381	1	0	1	0	0	0	0	0	1
OTU_491	bacteroidetes; sphingobacteriia; sphingobacteriales; sphingobacteriales; ferruginibacter; ferruginibacter spp.	86.6799	15	7	0	0	18	0	6	0	0
OTU_492	actinobacteria; actinobacteria; actinomycetales; brevibacteriaceae; brevibacterium; brevibacterium sanguinis	99.3865	3	30	70	0	8	5	8	0	5
OTU_493	bacteroidetes; flavobacteriia; flavobacteriales; cryomorphaceae; owenweeksia; owenweeksia spp.	89.5464	0	19	44	0	54	10	0	24	1
OTU_494	proteobacteria; alphaproteobacteria; rhodobacterales; rhodobacteraceae; wenxinia; wenxinia spp.	90.2386	103	0	1	22	18	0	2	8	2
OTU_495	proteobacteria; gammaproteobacteria; oceanospirillales; oceanospirillaceae; balneatrix; balneatrix spp.	94.9891	0	0	0	0	2	0	0	0	0
OTU_496	proteobacteria; deltaproteobacteria; desulfobacterales; desulfobulbaceae; desulfopila; desulfopila spp.	98.4283	0	8	0	2	55	0	0	0	0
OTU_497	proteobacteria; gammaproteobacteria; alteromonadales; colwelliaceae; colwellia; colwellia spp.	77.1484	4	0	0	123	4	0	0	0	2
OTU_498	proteobacteria; epsilonproteobacteria; campylobacterales; helicobacteraceae; sulfurimonas; sulfurimonas spp.	86.9981	1	0	0	0	0	0	28	0	0
OTU_499	planctomycetes; planctomycetia; planctomycetales; planctomycetaceae; rhodopirellula; rhodopirellula spp.	92.6733	0	0	1	0	22	0	0	0	0
OTU_500	proteobacteria; alphaproteobacteria; rhodobacterales; rhodobacteraceae; ruegeria; ruegeria spp.	97.1239	53	25	19	23	58	6	2	14	72
OTU_501	proteobacteria; alphaproteobacteria; rhizobiales; rhizobiaceae; rhizobium; rhizobium spp.	86.2275	14	4	0	0	26	0	0	0	1
OTU_502	proteobacteria; gammaproteobacteria; thiotrichales; piscirickettsiaceae; cycloclasticus; cycloclasticus spp.	88.8672	0	0	2	0	1	0	0	1	82
OTU_503	firmicutes; clostridia; clostridiales; eubacteriaceae; anaerofustis; anaerofustis spp.	83.1014	0	0	0	1	0	0	0	1	0
OTU_504	planctomycetes; planctomycetia; planctomycetales; planctomycetaceae; rhodopirellula; rhodopirellula spp.	94.7896	0	0	0	4	3	0	0	0	0
OTU_505	planctomycetes; planctomycetia; planctomycetales; planctomycetaceae; rhodopirellula; rhodopirellula spp.	86.7589	0	9	0	0	0	0	22	81	0
OTU_506	bacteroidetes; cytophagia; cytophagales; cytophagaceae; meniscus; meniscus spp.	86.4542	0	0	1	0	0	0	0	0	0
OTU_507	proteobacteria; alphaproteobacteria; rhodobacterales; rhodobacteraceae; pseudoruegeria; pseudoruegeria spp.	96.0177	6	2	0	2	0	4	0	10	2
OTU_508	planctomycetes; planctomycetia; planctomycetales; planctomycetaceae; rhodopirellula; rhodopirellula spp.	90.9091	2	3	0	4	0	28	0	44	16
OTU_509	lentisphaerae; lentisphaeria; lentisphaeria; victivallaceae; victivallis; victivallis spp.	84.7423	0	0	0	6	1	0	0	0	0
OTU_510	bacteroidetes; flavobacteriia; flavobacteriales; flavobacteriaceae; actibacter; actibacter spp.	85.6299	4	1	0	1	0	0	0	0	0
OTU_511	bacteroidetes; cytophagia; cytophagales; flammeovirgaceae; candidatusamoebophilus; candidatusamoebophilus spp.	96.6068	27	0	0	0	0	5	0	1	0
OTU_512	metazoa; mollusca; gastropoda; gastropoda; pomatiopsidae; coxiella; coxiella spp.	91.9291	0	0	0	0	1	0	0	1	0
OTU_513	planctomycetes; planctomycetia; planctomycetales; planctomycetaceae; blastopirellula; blastopirellula spp.	97.4194	3	1	0	2	5	0	0	1	13
OTU_514	bacteroidetes; cytophagia; cytophagales; flammeovirgaceae; candidatusamoebophilus; candidatusamoebophilus spp.	87.6494	2	1	0	12	8	0	0	0	35
OTU_515	proteobacteria; deltaproteobacteria; myxococcales; nannocystineae; nannocystineae; nannocystineae spp.	86.9981	10	0	3	0	11	0	0	0	0
OTU_516	proteobacteria; alphaproteobacteria; rhizobiales; hyphomicrobiaceae; devosia; devosia spp.	93.5556	10	23	8	1	3	17	0	21	18
OTU_517	metazoa; arthropoda; insecta; hemiptera; aphididae; rhodobium; rhodobium spp.	89.0086	1	0	1	0	0	0	0	0	0
OTU_519	bacteroidetes; flavobacteriia; flavobacteriales; flavobacteriaceae; meridianimaribacter; meridianimaribacter spp.	94.4773	0	0	0	1	0	1	0	0	0
OTU_520	firmicutes; clostridia; clostridiales; clostridiaceae; clostridium; clostridium spp.	98.1928	2	1	1	0	0	0	0	1	0
OTU_521	verrucomicrobia; verrucomicrobiae; verrucomicrobiales; verrucomicrobiaceae; roseibacillus; roseibacillus spp.	82.4427	0	1	3	0	1	1	0	0	0
OTU_522	proteobacteria; gammaproteobacteria; alteromonadales; alteromonadaceae; haliea; haliea spp.	93.4	10	7	0	0	60	1	0	0	0
OTU_523	planctomycetes; planctomycetia; planctomycetales; planctomycetaceae; blastopirellula; blastopirellula spp.	97.921	7	0	9	76	22	0	0	0	0
OTU_524	bacteroidetes; sphingobacteriia; sphingobacteriales; saprospiraceae; lewinella; lewinella spp.	87.8728	132	0	1	0	7	0	0	1	0
OTU_525	dq070831.1 prokaryotic structures seafloor basalts varying age east pacific rise and ridge basalt glass cobb seamount juan de fuca clone jdfbgbact44 tm6 (candidate division) ; tm6 (candidate division) ; tm6 (candidate division) ; tm6 (candidate division) ; tm6 (candidate division) ; tm6 (candidate division)	92.1529	0	22	1	1	10	4	39	16	1
OTU_526	proteobacteria; alphaproteobacteria; sneathiellales; sneathiellaceae; sneathiella; sneathiella spp.	95.8874	6	0	1	51	11	0	28	7	39
OTU_527	proteobacteria; alphaproteobacteria; rhizobiales; hyphomicrobiaceae; pedomicrobium; pedomicrobium spp.	93.4211	2	25	0	2	8	2	0	4	0
OTU_528	proteobacteria; deltaproteobacteria; desulfuromonadales; geobacteraceae; geothermobacter; geothermobacter spp.	85.9316	0	0	0	2	2	0	0	1	0
OTU_529	planctomycetes; planctomycetia; planctomycetales; planctomycetaceae; blastopirellula; blastopirellula spp.	92.7686	0	0	1	0	0	0	0	0	0
OTU_530	bacteroidetes; cytophagia; cytophagales; cytophagaceae; meniscus; meniscus spp.	88.5375	1	0	0	0	0	0	0	1	0
OTU_531	dq889875.1 natural product producing octocoral erythropodium caribaeorum clone ec214 sbr1093 (candidate division) ; sbr1093 (candidate division) ; sbr1093 (candidate division) ; sbr1093 (candidate division) ; sbr1093 (candidate division) ; sbr1093 (candidate division)	98.9817	2	0	1	1	2	0	0	8	2
OTU_532	bacteroidetes; sphingobacteriia; sphingobacteriales; saprospiraceae; lewinella; lewinella spp.	95.0495	25	23	0	3	1	1	0	73	14
OTU_534	planctomycetes; phycisphaerae; phycisphaerales; phycisphaeraceae; phycisphaera; phycisphaera spp.	87.0564	0	0	3	0	0	0	13	0	3
OTU_535	bacteroidetes; flavobacteriia; flavobacteriales; flavobacteriaceae; olleya; olleya spp.	92.8429	1	0	0	0	1	0	0	0	0
OTU_536	proteobacteria; betaproteobacteria; rhodocyclales; rhodocyclaceae; azospira; azospira spp.	86.8726	1	7	0	0	1	0	0	1	0
OTU_537	actinobacteria; actinobacteria; actinomycetales; streptomycetaceae; streptomyces; streptomyces flavoviridis	75.7764	8	18	16	3	26	8	5	27	20
OTU_538	dq395501.1 deepsea octacoral clone ctgcgoaa57 sbr1093 (candidate division) ; sbr1093 (candidate division) ; sbr1093 (candidate division) ; sbr1093 (candidate division) ; sbr1093 (candidate division) ; sbr1093 (candidate division)	73.5568	0	0	2	0	0	0	0	0	0
OTU_539	proteobacteria; deltaproteobacteria; myxococcales; nannocystineae; nannocystineae; nannocystineae spp.	89.9606	8	0	2	0	2	4	0	1	117
OTU_540	planctomycetes; planctomycetacia; brocadiales; brocadiaceae; candidatusbrocadia; candidatusbrocadia spp.	84.7458	27	10	0	8	7	3	0	0	81
OTU_541	proteobacteria; alphaproteobacteria; rickettsiales; mitochondria; mitochondria; mitochondria spp.	85.0549	17	10	20	4	39	4	122	22	32
OTU_542	planctomycetes; planctomycetia; planctomycetales; planctomycetaceae; rhodopirellula; rhodopirellula spp.	87.1287	1	11	1	2	10	0	0	1	0
OTU_543	firmicutes; clostridia; clostridiales; clostridiaceae; clostridium; clostridium spp.	88.8	0	1	0	1	131	0	0	0	0
OTU_544	bacteroidetes; flavobacteriia; flavobacteriales; flavobacteriaceae; gaetbulibacter; gaetbulibacter spp.	93.4783	15	0	0	8	0	0	1	15	0
OTU_545	planctomycetes; phycisphaerae; phycisphaerales; phycisphaeraceae; phycisphaera; phycisphaera spp.	88.4937	0	0	3	0	0	0	2	0	1
OTU_546	planctomycetes; planctomycetia; planctomycetales; planctomycetaceae; blastopirellula; blastopirellula spp.	93.7751	0	0	0	0	2	0	0	0	0
OTU_547	proteobacteria; alphaproteobacteria; rhodobacterales; rhodobacteraceae; marinovum; marinovum spp.	94.6667	1	0	0	0	0	0	0	0	0
OTU_548	planctomycetes; planctomycetia; planctomycetales; planctomycetaceae; rhodopirellula; rhodopirellula spp.	95.9267	0	0	1	0	0	0	0	1	0
OTU_549	proteobacteria; alphaproteobacteria; rhizobiales; rhodobiaceae; anderseniella; anderseniella spp.	98.2301	5	5	5	1	5	0	0	10	1
OTU_550	bacteroidetes; flavobacteriia; flavobacteriales; flavobacteriaceae; zeaxanthinibacter; zeaxanthinibacter spp.	96.6535	0	3	0	1	23	0	19	0	0
OTU_551	proteobacteria; gammaproteobacteria; cardiobacteriales; cardiobacteriaceae; cardiobacterium; cardiobacterium hominis	87.574	0	0	2	0	0	0	0	0	0
OTU_552	proteobacteria; epsilonproteobacteria; campylobacterales; campylobacteraceae; arcobacter; arcobacter spp.	96.0986	0	0	0	0	8	0	119	0	16
OTU_553	bacteroidetes; cytophagia; cytophagales; flammeovirgaceae; reichenbachiella; reichenbachiella spp.	87.9208	3	0	0	1	0	0	0	0	0
OTU_554	eu386052.1 biogeographical and microbes sediments on subseafloor sediment south china sea clone md2898b8 tm6 (candidate division) ; tm6 (candidate division) ; tm6 (candidate division) ; tm6 (candidate division) ; tm6 (candidate division) ; tm6 (candidate division)	84.2742	1	0	0	0	0	0	0	0	0
OTU_555	planctomycetes; planctomycetia; planctomycetales; planctomycetaceae; rhodopirellula; rhodopirellula spp.	86.1789	0	5	0	1	19	0	0	50	0
OTU_556	bacteroidetes; sphingobacteriia; sphingobacteriales; saprospiraceae; haliscomenobacter; haliscomenobacter spp.	97.5709	0	0	0	0	0	0	17	83	19
OTU_557	proteobacteria; alphaproteobacteria; rhodobacterales; rhodobacteraceae; dinoroseobacter; dinoroseobacter spp.	98.8938	11	2	3	0	4	1	0	1	1
OTU_558	proteobacteria; alphaproteobacteria; rhodospirillales; rhodospirillaceae; defluviicoccus; defluviicoccus spp.	82.2355	4	1	13	13	14	23	0	0	5
OTU_559	ignavibacteriae; ignavibacteria; ignavibacteriales; ignavibacteriaceae; ignavibacterium; ignavibacterium spp.	85.4331	1	0	0	1	0	0	0	0	0
OTU_560	bacteroidetes; flavobacteriia; flavobacteriales; cryomorphaceae; owenweeksia; owenweeksia spp.	86.9822	0	0	4	0	1	0	0	0	0
OTU_561	proteobacteria; gammaproteobacteria; enterobacteriales; enterobacteriaceae; serratia; serratia quinivorans	99.4106	1	0	0	0	1	0	1	0	0
OTU_562	proteobacteria; deltaproteobacteria; desulfovibrionales; desulfovibrionaceae; desulfovibrio; desulfovibrio spp.	88.2239	1	0	1	0	0	0	0	1	1
OTU_563	metazoa; mollusca; gastropoda; gastropoda; pomatiopsidae; coxiella; coxiella spp.	95.6607	0	1	0	0	0	0	0	0	0
OTU_564	bacteroidetes; flavobacteriia; flavobacteriales; flavobacteriaceae; muricauda; muricauda spp.	95.2475	0	84	0	0	0	0	1	0	0
OTU_565	bacteroidetes; flavobacteriia; flavobacteriales; flavobacteriaceae; muricauda; muricauda aquimarina	93.8856	21	0	4	2	51	0	0	0	1
OTU_567	actinobacteria; actinobacteria; actinomycetales; microbacteriaceae; plantibacter; plantibacter spp.	80.8943	0	0	19	0	4	3	19	0	0
OTU_568	proteobacteria; gammaproteobacteria; pseudomonadales; moraxellaceae; acinetobacter; acinetobacter radioresistens	99.2063	6	5	7	1	0	1	12	0	1
OTU_569	actinobacteria; actinobacteria; actinomycetales; williamsiaceae; williamsia; williamsia muralis	99.3789	1	0	0	0	0	0	0	0	0
OTU_570	bacteroidetes; cytophagia; cytophagales; flammeovirgaceae; flexithrix; flexithrix dorotheae	90.8367	4	0	1	0	7	0	0	0	0
OTU_571	bacteroidetes; flavobacteriia; flavobacteriales; cryomorphaceae; crocinitomix; crocinitomix spp.	89.0873	2	0	0	3	7	0	0	0	0
OTU_572	metazoa; mollusca; gastropoda; gastropoda; pomatiopsidae; coxiella; coxiella spp.	93.8856	0	0	12	0	2	4	0	1	0
OTU_573	proteobacteria; gammaproteobacteria; thiotrichales; piscirickettsiaceae; cycloclasticus; cycloclasticus spp.	89.1519	1	0	0	1	0	0	0	1	0
OTU_574	proteobacteria; gammaproteobacteria; thiotrichales; piscirickettsiaceae; piscirickettsia; piscirickettsia spp.	88.3495	22	1	23	37	5	0	0	26	28
OTU_575	planctomycetes; phycisphaerae; phycisphaerales; phycisphaeraceae; phycisphaera; phycisphaera spp.	83.7161	10	4	1	61	27	2	1	5	1
OTU_576	proteobacteria; alphaproteobacteria; rhodobacterales; rhodobacteraceae; roseovarius; roseovarius spp.	98.0044	9	27	24	1	19	19	0	1	18
OTU_577	proteobacteria; gammaproteobacteria; vibrionales; vibrionaceae; vibrio; vibrio spp.	98.2659	1	1	1	3	5	0	0	0	4
OTU_578	bacteroidetes; flavobacteriia; flavobacteriales; flavobacteriaceae; eudoraea; eudoraea spp.	90.411	96	0	29	0	14	0	0	1	0
OTU_579	bacteroidetes; flavobacteriia; flavobacteriales; cryomorphaceae; owenweeksia; owenweeksia spp.	83.0677	42	0	0	5	5	0	0	3	33
OTU_580	firmicutes; bacilli; lactobacillales; streptococcaceae; streptococcus; streptococcus mitis	99.4163	1	1	1	0	3	0	0	0	1
OTU_581	planctomycetes; planctomycetia; planctomycetales; planctomycetaceae; rhodopirellula; rhodopirellula spp.	90.6188	0	1	0	0	30	0	29	0	0
OTU_582	planctomycetes; planctomycetia; planctomycetales; planctomycetaceae; planctomyces; planctomyces spp.	97.1487	4	3	1	0	26	0	0	0	0
OTU_583	bacteroidetes; cytophagia; cytophagales; cytophagaceae; marinoscillum; marinoscillum furvescens	92.4303	50	0	0	9	34	0	0	23	1
OTU_584	actinobacteria; actinobacteria; actinomycetales; microbacteriaceae; agrococcus; agrococcus versicolor	96.5235	0	0	0	2	0	10	42	7	0
OTU_585	proteobacteria; deltaproteobacteria; bdellovibrionales; bacteriovoracaceae; peredibacter; peredibacter spp.	93.1727	34	1	10	41	4	14	0	16	0
OTU_586	bacteroidetes; flavobacteriia; flavobacteriales; cryomorphaceae; fluviicola; fluviicola spp.	95.0495	19	0	1	61	93	0	1	3	2
OTU_587	bacteroidetes; cytophagia; cytophagales; cytophagaceae; flexibacter; flexibacter spp.	89.9761	2	0	0	0	0	3	48	0	0
OTU_588	proteobacteria; alphaproteobacteria; rhizobiales; rhizobiaceae; rhizobium; rhizobium spp.	86.4	0	6	0	0	8	0	19	0	0
OTU_589	planctomycetes; planctomycetia; planctomycetales; planctomycetaceae; pirellula; pirellula spp.	97.955	0	0	0	1	10	0	0	0	0
OTU_590	acidobacteria; acidobacteria; candidatuschloracidobacterium; candidatuschloracidobacterium; candidatuschloracidobacterium; candidatuschloracidobacterium spp.	95.2675	0	0	0	0	0	1	0	0	0
OTU_591	gu119237.1 threatened corals provide microbial habitats reef water clone reefg10 ws3 (candidate division) ; ws3 (candidate division) ; ws3 (candidate division) ; ws3 (candidate division) ; ws3 (candidate division) ; ws3 (candidate division)	92.7203	57	2	0	3	2	8	5	8	20
OTU_592	proteobacteria; betaproteobacteria; methylophilales; methylophilaceae; methylophilus; methylophilus spp.	99.006	1	0	0	0	0	0	0	0	0
OTU_593	proteobacteria; alphaproteobacteria; rickettsiales; mitochondria; mitochondria; mitochondria spp.	87.5546	34	0	0	11	69	0	0	3	0
OTU_594	bacteroidetes; flavobacteriia; flavobacteriales; flavobacteriaceae; muricauda; muricauda spp.	95.4455	0	0	12	1	0	0	0	1	3
OTU_595	firmicutes; clostridia; clostridiales; clostridiaceae; clostridiisalibacter; clostridiisalibacter spp.	97.1888	0	1	0	1	1	0	21	1	0
OTU_596	proteobacteria; alphaproteobacteria; rhizobiales; phyllobacteriaceae; mesorhizobium; mesorhizobium spp.	96.9027	0	0	1	0	0	0	0	0	1
OTU_597	metazoa; mollusca; gastropoda; gastropoda; pomatiopsidae; coxiella; coxiella spp.	96.8815	22	24	1	0	1	0	0	9	0
OTU_598	metazoa; mollusca; gastropoda; gastropoda; pomatiopsidae; coxiella; coxiella spp.	96.2525	5	7	23	0	3	13	0	36	2
OTU_599	planctomycetes; planctomycetia; planctomycetales; planctomycetaceae; rhodopirellula; rhodopirellula spp.	95.7983	7	7	0	1	50	3	7	0	1
OTU_600	firmicutes; bacilli; bacillales; staphylococcaceae; staphylococcus; staphylococcus epidermidis	99.031	10	9	1	2	53	4	3	9	5
OTU_601	planctomycetes; planctomycetia; planctomycetales; planctomycetaceae; blastopirellula; blastopirellula spp.	94.3434	6	26	1	0	9	5	23	0	0
OTU_603	metazoa; arthropoda; insecta; hemiptera; aphididae; rhodobium; rhodobium spp.	95.4644	2	16	1	0	6	1	0	0	0
OTU_604	bacteroidetes; sphingobacteriia; sphingobacteriales; sphingobacteriales; ferruginibacter; ferruginibacter spp.	88.7352	0	1	6	0	0	0	0	0	0
OTU_605	proteobacteria; alphaproteobacteria; rickettsiales; mitochondria; mitochondria; mitochondria spp.	93.3333	0	0	0	0	3	0	0	0	0
OTU_606	proteobacteria; deltaproteobacteria; myxococcales; kofleriaceae; haliangium; haliangium spp.	85.4406	51	0	17	5	5	1	0	13	19
OTU_607	bacteroidetes; flavobacteriia; flavobacteriales; flavobacteriaceae; zeaxanthinibacter; zeaxanthinibacter spp.	95.2663	4	1	0	1	4	0	1	0	0
OTU_608	bacteroidetes; cytophagia; cytophagales; flammeovirgaceae; reichenbachiella; reichenbachiella spp.	88.9328	0	8	1	0	3	0	0	0	4
OTU_609	metazoa; mollusca; gastropoda; gastropoda; pomatiopsidae; coxiella; coxiella spp.	89.4434	0	0	0	0	0	0	12	0	0
OTU_610	bacteroidetes; flavobacteriia; flavobacteriales; cryomorphaceae; fluviicola; fluviicola spp.	96.2451	4	1	0	31	71	0	2	3	1
OTU_611	actinobacteria; actinobacteria; acidimicrobiales; acidimicrobiales; acidimicrobiales; acidimicrobiales spp.	96.0499	3	1	22	1	0	0	0	0	0
OTU_612	firmicutes; clostridia; clostridiales; lachnospiraceae; dorea; dorea spp.	88.024	0	0	0	1	0	0	0	0	0
OTU_613	proteobacteria; alphaproteobacteria; rhizobiales; hyphomicrobiaceae; hyphomicrobium; hyphomicrobium spp.	99.0566	0	4	14	0	7	0	0	0	0
OTU_614	metazoa; mollusca; gastropoda; gastropoda; pomatiopsidae; coxiella; coxiella spp.	98.8166	1	59	0	1	5	12	6	25	0
OTU_615	actinobacteria; actinobacteria; solirubrobacterales; solirubrobacteraceae; solirubrobacter; solirubrobacter spp.	86.5234	0	5	0	0	15	0	0	1	0
OTU_616	planctomycetes; planctomycetia; planctomycetales; planctomycetaceae; rhodopirellula; rhodopirellula spp.	87.3727	0	0	0	0	13	0	0	0	0
OTU_617	planctomycetes; planctomycetia; planctomycetales; planctomycetaceae; planctomyces; planctomyces maris	97.8131	20	40	16	0	2	0	0	0	3
OTU_618	planctomycetes; planctomycetia; planctomycetales; planctomycetaceae; blastopirellula; blastopirellula spp.	97.9253	0	5	0	1	0	0	0	8	0
OTU_619	proteobacteria; alphaproteobacteria; rickettsiales; mitochondria; mitochondria; mitochondria spp.	87.7462	8	0	0	16	84	0	0	0	0
OTU_620	proteobacteria; alphaproteobacteria; rhodospirillales; rhodospirillaceae; defluviicoccus; defluviicoccus spp.	90.8333	0	1	0	0	0	0	0	0	0
OTU_621	metazoa; arthropoda; insecta; hemiptera; aphididae; rhodobium; rhodobium spp.	96.3283	0	6	9	1	8	0	10	1	0
OTU_622	verrucomicrobia; verrucomicrobiae; verrucomicrobiales; verrucomicrobiaceae; haloferula; haloferula helveola	90.8911	0	0	0	0	1	0	0	0	0
OTU_623	planctomycetes; planctomycetia; planctomycetales; planctomycetaceae; rhodopirellula; rhodopirellula spp.	83.8323	0	0	0	0	5	0	0	0	0
OTU_624	planctomycetes; planctomycetia; planctomycetales; planctomycetaceae; blastopirellula; blastopirellula spp.	95.4357	0	2	1	0	0	0	0	0	0
OTU_626	proteobacteria; gammaproteobacteria; pseudomonadales; pseudomonadaceae; pseudomonas; pseudomonas spp.	96.8442	15	0	0	3	34	1	0	0	0
OTU_627	firmicutes; clostridia; clostridiales; christensenellaceae; christensenella; christensenella spp.	81.2749	0	0	27	1	20	0	0	1	0
OTU_628	proteobacteria; alphaproteobacteria; rhodobacterales; rhodobacteraceae; rhodobacter; rhodobacter spp.	93.6123	9	2	0	0	13	0	2	0	0
OTU_629	bacteroidetes; cytophagia; cytophagales; flammeovirgaceae; flexithrix; flexithrix dorotheae	88.0716	1	0	0	0	106	1	0	0	0
OTU_630	proteobacteria; betaproteobacteria; burkholderiales; comamonadaceae; comamonas; comamonas terrigena	99.2048	40	14	24	0	14	0	11	0	0
OTU_631	eu386052.1 biogeographical and microbes sediments on subseafloor sediment south china sea clone md2898b8 tm6 (candidate division) ; tm6 (candidate division) ; tm6 (candidate division) ; tm6 (candidate division) ; tm6 (candidate division) ; tm6 (candidate division)	95.4	4	0	14	0	7	20	0	0	21
OTU_632	metazoa; mollusca; gastropoda; gastropoda; pomatiopsidae; coxiella; coxiella spp.	88.454	0	0	0	1	2	0	0	1	0
OTU_633	proteobacteria; alphaproteobacteria; rickettsiales; candidatusanadelfobacter; candidatusanadelfobacter; candidatusanadelfobacter spp.	87.8205	0	7	1	0	91	0	0	0	0
OTU_634	proteobacteria; alphaproteobacteria; rhodospirillales; rhodospirillaceae; pelagibius; pelagibius spp.	90.0442	0	1	1	0	13	0	0	20	0
OTU_635	proteobacteria; alphaproteobacteria; rhodobacterales; rhodobacteraceae; wenxinia; wenxinia spp.	96.882	0	33	34	0	1	0	0	0	0
OTU_636	proteobacteria; alphaproteobacteria; rickettsiales; rickettsiaceae; rickettsia; rickettsia spp.	98.7097	21	0	0	24	14	2	14	11	16
OTU_637	actinobacteria; actinobacteria; actinomycetales; dermatophilaceae; dermatophilus; dermatophilus spp.	81.2749	67	14	0	5	1	0	0	14	3
OTU_639	planctomycetes; planctomycetia; planctomycetales; planctomycetaceae; blastopirellula; blastopirellula spp.	95.2183	16	0	0	2	7	0	8	1	0
OTU_640	proteobacteria; epsilonproteobacteria; campylobacterales; helicobacteraceae; sulfurimonas; sulfurimonas spp.	91.2736	1	8	0	3	22	9	16	0	0
OTU_641	proteobacteria; deltaproteobacteria; bdellovibrionales; bdellovibrionaceae; bdellovibrio; bdellovibrio spp.	82.438	22	4	0	23	6	7	21	10	7
OTU_642	proteobacteria; gammaproteobacteria; oceanospirillales; alcanivoracaceae; kangiella; kangiella koreensis	87.3047	5	13	0	6	6	3	0	14	53
OTU_644	proteobacteria; betaproteobacteria; rhodocyclales; rhodocyclaceae; azospira; azospira spp.	81.6568	0	0	0	4	3	5	27	26	7
OTU_645	proteobacteria; alphaproteobacteria; rhodobacterales; hyphomonadaceae; maricaulis; maricaulis washingtonensis	92.9204	45	3	0	12	0	0	0	12	30
OTU_646	bacteroidetes; sphingobacteriia; sphingobacteriales; saprospiraceae; saprospira; saprospira spp.	86.5347	11	20	21	6	1	3	0	34	7
OTU_647	proteobacteria; alphaproteobacteria; rhodobacterales; rhodobacteraceae; ruegeria; ruegeria sp.	99.3363	3	1	0	5	15	4	4	0	64
OTU_648	proteobacteria; deltaproteobacteria; myxococcales; nannocystineae; nannocystineae; nannocystineae spp.	83.1068	0	0	1	0	0	0	0	1	2
OTU_649	verrucomicrobia; opitutae; puniceicoccales; puniceicoccaceae; cerasicoccus; cerasicoccus spp.	86.7188	0	0	0	4	0	0	0	0	0
OTU_650	proteobacteria; deltaproteobacteria; bdellovibrionales; bacteriovoracaceae; peredibacter; peredibacter spp.	92.549	1	4	9	14	3	0	30	37	3
OTU_651	dq128791.2 no tillage soil clone hsb nt53b11 ws3 (candidate division) ; ws3 (candidate division) ; ws3 (candidate division) ; ws3 (candidate division) ; ws3 (candidate division) ; ws3 (candidate division)	85.8801	0	0	79	1	5	9	0	0	4
OTU_652	planctomycetes; planctomycetia; planctomycetales; planctomycetaceae; rhodopirellula; rhodopirellula spp.	90.3885	15	9	0	0	8	0	0	0	0
OTU_653	firmicutes; clostridia; clostridiales; caldicoprobacteraceae; caldicoprobacter; caldicoprobacter spp.	80.5668	0	0	1	0	0	1	0	0	0
OTU_655	proteobacteria; betaproteobacteria; burkholderiales; burkholderiales; aquabacterium; aquabacterium spp.	94.6108	3	0	0	4	1	1	16	38	10
OTU_656	actinobacteria; actinobacteria; actinomycetales; micrococcaceae; micrococcus; micrococcus luteus	99.3814	0	0	0	0	3	0	0	0	1
OTU_657	proteobacteria; deltaproteobacteria; bdellovibrionales; bdellovibrionaceae; bdellovibrio; bdellovibrio spp.	87.0103	0	5	7	16	19	2	16	28	7
OTU_658	proteobacteria; alphaproteobacteria; rhizobiales; hyphomicrobiaceae; filomicrobium; filomicrobium spp.	94.6004	1	8	0	0	38	0	1	4	1
OTU_659	proteobacteria; deltaproteobacteria; bdellovibrionales; bdellovibrionaceae; bdellovibrio; bdellovibrio spp.	86.5979	21	2	4	4	2	15	0	17	3
OTU_660	lentisphaerae; lentisphaeria; lentisphaerales; lentisphaeraceae; lentisphaera; lentisphaera spp.	86.5546	9	0	0	28	65	0	0	0	0
OTU_661	bacteroidetes; flavobacteriia; flavobacteriales; flavobacteriaceae; tenacibaculum; tenacibaculum litoreum	97.0414	63	3	0	28	49	1	2	1	26
OTU_663	bacteroidetes; flavobacteriia; flavobacteriales; flavobacteriaceae; sediminitalea; sediminitalea flava	93.2406	1	0	0	0	0	0	0	0	0
OTU_664	bacteroidetes; flavobacteriia; flavobacteriales; flavobacteriaceae; muricauda; muricauda spp.	91.6832	1	5	0	1	17	0	1	0	0
OTU_665	bacteroidetes; cytophagia; cytophagales; flammeovirgaceae; flexithrix; flexithrix dorotheae	94.0476	7	0	17	0	11	0	0	0	8
OTU_666	cyanobacteria; cyanobacteria; oscillatoriales; oscillatoriales; arthrospira; arthrospira platensis	92.9515	1	0	0	0	0	0	35	44	0
OTU_667	bacteroidetes; flavobacteriia; flavobacteriales; flavobacteriaceae; ulvibacter; ulvibacter spp.	94.4334	0	0	0	1	50	0	0	0	0
OTU_669	proteobacteria; betaproteobacteria; burkholderiales; burkholderiales; methylibium; methylibium petroleiphilum	99.4036	6	0	14	1	0	0	0	23	8
OTU_670	af443588.1 semiarid soil clone cf29 tm7 (candidate division) ; tm7 (candidate division) ; tm7 (candidate division) ; tm7 (candidate division) ; tm7 (candidate division) ; tm7 (candidate division)	83.4	0	0	1	0	0	0	1	0	0
OTU_671	proteobacteria; epsilonproteobacteria; campylobacterales; campylobacteraceae; sulfurospirillum; sulfurospirillum spp.	80.8717	0	0	2	0	0	0	0	0	0
OTU_673	bacteroidetes; cytophagia; cytophagales; cytophagaceae; meniscus; meniscus spp.	86.5079	0	0	0	0	0	0	63	0	31
OTU_674	metazoa; arthropoda; insecta; hemiptera; aphididae; rhodobium; rhodobium spp.	99.1379	0	14	0	2	12	0	11	0	0
OTU_676	metazoa; mollusca; gastropoda; gastropoda; pomatiopsidae; coxiella; coxiella spp.	85.4722	41	2	0	1	10	2	0	0	39
OTU_677	proteobacteria; epsilonproteobacteria; campylobacterales; campylobacteraceae; arcobacter; arcobacter spp.	98.7705	1	0	6	16	47	0	4	0	25
OTU_678	proteobacteria; deltaproteobacteria; desulfovibrionales; desulfovibrionaceae; desulfovibrio; desulfovibrio spp.	81.7121	7	2	0	0	2	0	0	0	0
OTU_679	proteobacteria; alphaproteobacteria; rhodobacterales; rhodobacteraceae; pseudoruegeria; pseudoruegeria spp.	92.4779	2	0	0	0	0	6	0	0	3
OTU_680	bacteroidetes; cytophagia; cytophagales; flammeovirgaceae; persicobacter; persicobacter spp.	95.2096	0	0	18	0	21	0	0	0	1
OTU_681	verrucomicrobia; verrucomicrobiae; verrucomicrobiales; verrucomicrobiaceae; rubritalea; rubritalea spp.	94.8187	0	0	0	0	0	0	1	0	1
OTU_683	verrucomicrobia; verrucomicrobiae; verrucomicrobiales; verrucomicrobiaceae; persicirhabdus; persicirhabdus spp.	92.4901	15	4	10	3	43	10	0	8	0
OTU_684	bacteroidetes; cytophagia; cytophagales; flammeovirgaceae; candidatusamoebophilus; candidatusamoebophilus spp.	85.8566	0	0	1	1	0	0	1	0	0
OTU_685	cyanobacteria; cyanobacteria; pleurocapsales; pleurocapsales; chroococcidiopsis; chroococcidiopsis spp.	87.8855	0	0	0	0	0	1	0	0	0
OTU_686	firmicutes; clostridia; clostridiales; ruminococcaceae; acetivibrio; acetivibrio spp.	85.3229	0	0	6	0	6	0	1	0	1
OTU_688	proteobacteria; alphaproteobacteria; parvularculales; parvularculaceae; parvularcula; parvularcula spp.	98.8938	12	0	1	3	23	0	0	0	1
OTU_689	No hits found		4	2	4	1	2	0	0	0	0
OTU_690	bacteroidetes; flavobacteriia; flavobacteriales; cryomorphaceae; owenweeksia; owenweeksia spp.	93.8614	3	0	0	7	37	0	16	10	19
OTU_691	proteobacteria; gammaproteobacteria; acidithiobacillales; acidithiobacillaceae; acidithiobacillus; acidithiobacillus spp.	90.0196	6	4	5	2	27	4	13	5	13
OTU_693	planctomycetes; planctomycetia; planctomycetales; planctomycetaceae; blastopirellula; blastopirellula spp.	94.1788	4	0	1	0	6	0	0	0	0
OTU_694	proteobacteria; alphaproteobacteria; rhizobiales; methylobacteriaceae; methylobacterium; methylobacterium jeotgali	99.3392	0	0	12	0	2	8	16	1	1
OTU_695	proteobacteria; alphaproteobacteria; rhizobiales; phyllobacteriaceae; mesorhizobium; mesorhizobium spp.	97.1239	4	0	0	5	7	2	0	19	2
OTU_696	bacteroidetes; bacteroidetes; bacteroidetes; bacteroidetes; marinifilum; marinifilum spp.	88.9109	1	0	0	0	0	0	84	0	0
OTU_697	ignavibacteriae; ignavibacteria; ignavibacteriales; ignavibacteriaceae; ignavibacterium; ignavibacterium spp.	80.888	0	0	0	0	1	0	88	0	0
OTU_698	bacteroidetes; flavobacteriia; flavobacteriales; cryomorphaceae; fluviicola; fluviicola spp.	86.6142	3	0	0	0	0	0	0	0	43
OTU_699	metazoa; mollusca; gastropoda; gastropoda; pomatiopsidae; coxiella; coxiella spp.	95.2663	0	0	0	1	0	0	0	0	1
OTU_700	planctomycetes; planctomycetia; planctomycetales; planctomycetaceae; rhodopirellula; rhodopirellula spp.	90.9091	0	0	0	0	10	0	0	0	0
OTU_702	planctomycetes; planctomycetia; planctomycetales; planctomycetaceae; rhodopirellula; rhodopirellula spp.	86.785	0	1	0	0	0	1	0	0	12
OTU_703	proteobacteria; betaproteobacteria; burkholderiales; comamonadaceae; albidiferax; albidiferax spp.	82.2835	4	0	0	0	2	0	0	0	0
OTU_704	proteobacteria; alphaproteobacteria; rhizobiales; rhodobiaceae; parvibaculum; parvibaculum spp.	90.6725	2	1	8	33	0	6	6	20	13
OTU_705	proteobacteria; alphaproteobacteria; rhodobacterales; rhodobacteraceae; rhodovulum; rhodovulum spp.	94.469	2	0	0	0	1	0	3	0	0
OTU_706	verrucomicrobia; verrucomicrobiae; verrucomicrobiales; verrucomicrobiaceae; roseibacillus; roseibacillus spp.	85.8546	3	0	0	0	2	0	0	0	0
OTU_707	bacteroidetes; flavobacteriia; flavobacteriales; flavobacteriaceae; ulvibacter; ulvibacter spp.	93.4524	37	9	0	0	34	0	0	1	0
OTU_708	bacteroidetes; cytophagia; cytophagales; flammeovirgaceae; flexithrix; flexithrix spp.	91.502	7	0	0	0	0	0	0	0	0
OTU_709	planctomycetes; planctomycetia; planctomycetales; planctomycetaceae; planctomyces; planctomyces spp.	94.2574	33	6	18	10	19	0	0	0	0
OTU_710	proteobacteria; alphaproteobacteria; rhizobiales; phyllobacteriaceae; nitratireductor; nitratireductor spp.	98.6726	0	0	1	0	14	0	0	0	0
OTU_711	planctomycetes; planctomycetia; planctomycetales; planctomycetaceae; blastopirellula; blastopirellula spp.	93.9834	3	2	1	0	0	0	0	0	0
OTU_712	proteobacteria; deltaproteobacteria; desulfobacterales; desulfobulbaceae; desulfocapsa; desulfocapsa spp.	88.2353	0	0	0	0	23	0	0	1	1
OTU_713	proteobacteria; alphaproteobacteria; rhodospirillales; rhodospirillaceae; fodinicurvata; fodinicurvata spp.	94.9115	3	0	1	0	12	0	12	1	1
OTU_714	proteobacteria; alphaproteobacteria; parvularculales; parvularculaceae; parvularcula; parvularcula spp.	74.4186	0	0	0	0	0	0	0	0	82
OTU_715	proteobacteria; alphaproteobacteria; rhodobacterales; rhodobacteraceae; wenxinia; wenxinia spp.	97.1047	2	0	1	0	0	0	1	0	0
OTU_717	ab243989.1 methods investigate microbial niigata oil well clone niigata21 gn02 (candidate division) ; gn02 (candidate division) ; gn02 (candidate division) ; gn02 (candidate division) ; gn02 (candidate division) ; gn02 (candidate division)	89.2713	0	0	1	0	0	0	0	82	2
OTU_718	spirochaetes; spirochaetia; spirochaetales; brevinemataceae; brevinema; brevinema spp.	76.2887	0	0	0	0	0	1	26	59	1
OTU_719	bacteroidetes; cytophagia; cytophagales; flammeovirgaceae; flexithrix; flexithrix spp.	99.4	2	8	0	0	3	4	0	1	0
OTU_720	proteobacteria; alphaproteobacteria; rhodobacterales; rhodobacteraceae; ahrensia; ahrensia spp.	95.6044	0	1	0	0	0	0	0	0	0
OTU_721	firmicutes; erysipelotrichia; erysipelotrichales; erysipelotrichaceae; erysipelothrix; erysipelothrix spp.	82.6511	0	0	0	1	9	0	76	0	1
OTU_722	eu290738.1 microbial structure biogeochemical contrasting shelf sediments namibian upwelling system sediment 02cm depth clone 7st502cm op8 (candidate division) ; op8 (candidate division) ; op8 (candidate division) ; op8 (candidate division) ; op8 (candidate division) ; op8 (candidate division)	85.4685	0	0	0	0	6	0	0	0	84
OTU_723	proteobacteria; alphaproteobacteria; parvularculales; parvularculaceae; parvularcula; parvularcula spp.	92.0354	24	0	0	2	1	0	0	0	11
OTU_725	planctomycetes; planctomycetia; planctomycetales; planctomycetaceae; rhodopirellula; rhodopirellula spp.	90.1639	0	13	0	0	0	0	0	0	0
OTU_726	bacteroidetes; flavobacteriia; flavobacteriales; flavobacteriaceae; meridianimaribacter; meridianimaribacter spp.	94.6746	0	0	0	3	0	2	0	0	0
OTU_727	proteobacteria; gammaproteobacteria; thiotrichales; thiotrichaceae; leucothrix; leucothrix spp.	88.1092	0	1	0	1	0	1	0	0	0
OTU_728	proteobacteria; betaproteobacteria; burkholderiales; comamonadaceae; variovorax; variovorax spp.	97.006	5	17	3	0	1	2	29	3	2
OTU_729	planctomycetes; planctomycetia; planctomycetales; planctomycetaceae; planctomyces; planctomyces spp.	97.2387	14	20	0	0	3	0	12	0	0
OTU_730	bacteroidetes; flavobacteriia; flavobacteriales; flavobacteriaceae; ornithobacterium; ornithobacterium spp.	88.5542	0	0	0	0	3	0	0	0	71
OTU_731	proteobacteria; alphaproteobacteria; rickettsiales; rickettsiaceae; rickettsia; rickettsia limoniae	88.7712	7	0	0	1	0	0	78	0	0
OTU_732	planctomycetes; planctomycetia; planctomycetales; planctomycetaceae; blastopirellula; blastopirellula spp.	99.1489	1	12	0	0	0	0	0	0	0
OTU_734	proteobacteria; alphaproteobacteria; rickettsiales; mitochondria; mitochondria; mitochondria spp.	83.6518	0	0	0	0	9	0	0	0	0
OTU_735	bacteroidetes; cytophagia; cytophagales; flammeovirgaceae; flexithrix; flexithrix spp.	94	0	0	0	0	1	0	0	0	82
OTU_736	bacteroidetes; flavobacteriia; flavobacteriales; flavobacteriaceae; polaribacter; polaribacter spp.	88.668	53	0	0	16	16	0	0	0	0
OTU_737	proteobacteria; alphaproteobacteria; rhodobacterales; rhodobacteraceae; sediminimonas; sediminimonas spp.	91.8142	0	0	0	1	0	0	0	0	0
OTU_738	proteobacteria; deltaproteobacteria; desulfuromonadales; geobacteraceae; geobacter; geobacter spp.	84.4231	1	0	0	0	0	0	0	0	0
OTU_739	bacteroidetes; flavobacteriia; flavobacteriales; flavobacteriaceae; algibacter; algibacter lectus	91.984	0	0	0	1	11	0	0	0	21
OTU_740	scherffelia dubia viridiplantae; chlorophyta; chlorodendrophyceae; chlorodendrales; chlorodendraceae; scherffelia; scherffelia dubia;superkingdomeukaryota	91.9321	10	7	11	7	4	0	20	4	7
OTU_741	bacteroidetes; sphingobacteriia; sphingobacteriales; saprospiraceae; lewinella; lewinella cohaerens	86.0835	0	0	14	0	0	1	0	46	18
OTU_742	actinobacteria; actinobacteria; actinomycetales; corynebacteriaceae; corynebacterium; corynebacterium tuberculostearicum	99.3802	8	0	0	0	1	0	0	0	0
OTU_743	planctomycetes; planctomycetia; planctomycetales; planctomycetaceae; blastopirellula; blastopirellula spp.	94.5783	12	9	0	1	0	0	0	21	0
OTU_744	proteobacteria; gammaproteobacteria; pseudomonadales; pseudomonadaceae; pseudomonas; pseudomonas spp.	95.2663	2	6	2	0	6	0	0	0	0
OTU_745	planctomycetes; planctomycetia; planctomycetales; planctomycetaceae; blastopirellula; blastopirellula spp.	93.2203	0	0	0	0	1	0	0	1	11
OTU_747	bacteroidetes; flavobacteriia; flavobacteriales; cryomorphaceae; owenweeksia; owenweeksia spp.	85.6299	0	0	0	0	83	0	0	0	0
OTU_748	proteobacteria; alphaproteobacteria; sphingomonadales; sphingomonadaceae; sphingopyxis; sphingopyxis spp.	87.8049	0	0	0	1	2	0	0	0	1
OTU_749	metazoa; mollusca; gastropoda; gastropoda; pomatiopsidae; coxiella; coxiella spp.	81.2121	1	1	0	1	7	0	0	3	0
OTU_751	bacteria; haloplasmatales; haloplasmataceae; haloplasma; haloplasma spp.	89.9804	2	0	1	0	0	0	0	0	1
OTU_752	proteobacteria; alphaproteobacteria; rhodobacterales; rhodobacteraceae; sediminimonas; sediminimonas spp.	91.3333	0	0	0	2	2	0	0	0	1
OTU_753	proteobacteria; alphaproteobacteria; rhodospirillales; rhodospirillaceae; defluviicoccus; defluviicoccus spp.	88.5714	0	0	0	0	0	0	0	1	0
OTU_754	bacteroidetes; cytophagia; cytophagales; flammeovirgaceae; candidatusamoebophilus; candidatusamoebophilus spp.	90.0794	0	2	14	0	42	0	23	0	0
OTU_755	bacteroidetes; flavobacteriia; flavobacteriales; flavobacteriaceae; muricauda; muricauda spp.	93.4653	0	0	0	0	2	0	0	0	0
OTU_756	planctomycetes; planctomycetia; planctomycetales; planctomycetaceae; blastopirellula; blastopirellula spp.	92.7419	1	8	45	0	0	0	0	1	0
OTU_758	proteobacteria; alphaproteobacteria; rhodobacterales; rhodobacteraceae; rhodobacter; rhodobacter spp.	88.7931	7	0	0	0	0	0	0	0	0
OTU_759	planctomycetes; planctomycetia; planctomycetales; planctomycetaceae; blastopirellula; blastopirellula spp.	90.5051	0	0	0	0	7	0	0	0	0
OTU_760	firmicutes; clostridia; clostridiales; lachnospiraceae; blautia; blautia spp.	90.5433	0	0	43	0	7	0	23	0	5
OTU_762	bacteroidetes; flavobacteriia; flavobacteriales; cryomorphaceae; owenweeksia; owenweeksia spp.	95.2286	14	0	0	3	0	2	0	38	0
OTU_763	bacteroidetes; cytophagia; cytophagales; flammeovirgaceae; candidatusamoebophilus; candidatusamoebophilus spp.	98.6083	0	1	0	0	1	0	0	0	0
OTU_764	actinobacteria; actinobacteria; acidimicrobiales; acidimicrobiales; acidimicrobiales; acidimicrobiales spp.	86.5306	0	0	0	0	0	0	0	0	2
OTU_765	bacteroidetes; sphingobacteriia; sphingobacteriales; saprospiraceae; lewinella; lewinella spp.	96.4	13	8	13	0	0	0	0	3	4
OTU_766	planctomycetes; planctomycetia; planctomycetales; planctomycetaceae; blastopirellula; blastopirellula spp.	95.6341	0	47	0	0	0	0	0	0	0
OTU_767	bacteroidetes; flavobacteriia; flavobacteriales; flavobacteriaceae; winogradskyella; winogradskyella spp.	93.5167	0	0	0	1	4	0	23	0	49
OTU_768	aj009448.1 chlorobenzenedegrading consortium clone sja4 tm6 (candidate division) ; tm6 (candidate division) ; tm6 (candidate division) ; tm6 (candidate division) ; tm6 (candidate division) ; tm6 (candidate division)	87.2	1	0	0	0	3	4	1	0	3
OTU_770	proteobacteria; gammaproteobacteria; thiotrichales; thiotrichaceae; leucothrix; leucothrix spp.	84.3212	2	10	0	0	14	0	0	0	0
OTU_773	bacteroidetes; flavobacteriia; flavobacteriales; flavobacteriaceae; flagellimonas; flagellimonas spp.	95.6349	163	13	1	35	350	1	0	1	4
OTU_774	tenericutes; mollicutes; mycoplasmatales; mycoplasmataceae; mycoplasma; mycoplasma spp.	95.5912	1	0	64	0	0	0	0	0	0
OTU_775	bacteroidetes; cytophagia; cytophagales; flammeovirgaceae; fabibacter; fabibacter spp.	97	14	0	1	16	0	0	0	11	0
OTU_776	actinobacteria; actinobacteria; acidimicrobiales; acidimicrobiales; acidimicrobiales; acidimicrobiales spp.	78.8571	16	4	28	1	5	13	1	44	5
OTU_777	bacteroidetes; flavobacteriia; flavobacteriales; flavobacteriaceae; gilvibacter; gilvibacter spp.	99.0099	8	3	0	0	1	0	0	0	14
OTU_778	bacteroidetes; flavobacteriia; flavobacteriales; flavobacteriaceae; sediminicola; sediminicola luteus	91.018	0	1	0	36	39	0	0	0	1
OTU_779	proteobacteria; alphaproteobacteria; rhodospirillales; rhodospirillaceae; pelagibius; pelagibius spp.	89.3805	77	0	0	0	0	0	0	0	0
OTU_780	metazoa; mollusca; gastropoda; gastropoda; pomatiopsidae; coxiella; coxiella spp.	89.7233	1	0	0	0	0	0	1	10	0
OTU_781	planctomycetes; phycisphaerae; phycisphaerales; phycisphaeraceae; phycisphaera; phycisphaera spp.	82.3285	26	0	0	2	5	0	0	0	1
OTU_782	proteobacteria; gammaproteobacteria; chromatiales; chromatiaceae; nitrosococcus; nitrosococcus spp.	92.6	0	0	0	13	0	0	11	11	0
OTU_783	proteobacteria; gammaproteobacteria; thiotrichales; thiotrichaceae; leucothrix; leucothrix spp.	84.3212	0	0	0	0	2	0	0	0	0
OTU_784	proteobacteria; deltaproteobacteria; myxococcales; sorangiineae; sorangiineae; sorangiineae spp.	89.5753	0	0	0	3	1	4	40	0	9
OTU_785	planctomycetes; planctomycetia; planctomycetales; planctomycetaceae; rhodopirellula; rhodopirellula spp.	86.0558	1	0	0	0	0	0	0	0	0
OTU_786	proteobacteria; alphaproteobacteria; rhodobacterales; rhodobacteraceae; rhodovulum; rhodovulum euryhalinum	89.8925	32	0	0	20	6	0	0	0	1
OTU_787	proteobacteria; alphaproteobacteria; rhizobiales; rhizobiaceae; rhizobium; rhizobium spp.	87.1743	0	26	0	0	0	9	0	0	0
OTU_788	dq070831.1 prokaryotic structures seafloor basalts varying age east pacific rise and ridge basalt glass cobb seamount juan de fuca clone jdfbgbact44 tm6 (candidate division) ; tm6 (candidate division) ; tm6 (candidate division) ; tm6 (candidate division) ; tm6 (candidate division) ; tm6 (candidate division)	95.9759	0	0	32	0	0	0	0	0	0
OTU_789	bacteroidetes; flavobacteriia; flavobacteriales; flavobacteriaceae; lutibacter; lutibacter spp.	94.0945	0	0	0	0	0	0	0	0	1
OTU_790	firmicutes; clostridia; clostridiales; clostridiaceae; clostridiisalibacter; clostridiisalibacter spp.	88.3768	0	0	7	0	0	1	37	0	2
OTU_791	proteobacteria; gammaproteobacteria; vibrionales; vibrionaceae; photobacterium; photobacterium rosenbergii	99.2278	0	2	5	0	13	1	1	0	0
OTU_792	lentisphaerae; lentisphaeria; lentisphaeria; victivallaceae; victivallis; victivallis spp.	85.6846	0	0	0	0	1	0	0	0	0
OTU_793	No hits found		3	0	0	1	1	0	0	0	0
OTU_794	planctomycetes; planctomycetia; planctomycetales; planctomycetaceae; rhodopirellula; rhodopirellula spp.	89.7233	0	10	0	1	0	0	0	0	1
OTU_796	actinobacteria; actinobacteria; actinomycetales; dermatophilaceae; dermatophilus; dermatophilus spp.	85.2772	1	2	0	0	6	0	1	1	0
OTU_797	firmicutes; clostridia; clostridiales; clostridiaceae; saccharofermentans; saccharofermentans spp.	81.1359	1	0	76	0	1	0	0	1	0
OTU_798	proteobacteria; deltaproteobacteria; desulfobacterales; desulfobulbaceae; desulfobulbus; desulfobulbus spp.	93.5294	1	1	0	0	5	0	0	0	0
OTU_799	bacteroidetes; flavobacteriia; flavobacteriales; flavobacteriaceae; lutibacter; lutibacter spp.	93.083	28	15	17	1	1	0	0	0	0
OTU_800	bacteroidetes; flavobacteriia; flavobacteriales; flavobacteriaceae; psychroserpens; psychroserpens spp.	94.0828	9	0	0	14	44	0	0	0	0
OTU_801	proteobacteria; gammaproteobacteria; chromatiales; granulosicoccaceae; granulosicoccus; granulosicoccus spp.	81.3492	2	0	1	0	0	0	0	0	1
OTU_802	bacteroidetes; flavobacteriia; flavobacteriales; flavobacteriaceae; arenibacter; arenibacter spp.	90.495	15	0	0	0	57	0	0	0	0
OTU_803	planctomycetes; planctomycetia; planctomycetales; planctomycetaceae; pirellula; pirellula spp.	92.638	0	22	68	0	0	1	0	0	6
OTU_804	bacteroidetes; flavobacteriia; flavobacteriales; flavobacteriaceae; tamlana; tamlana crocina	97.3415	0	0	0	0	0	0	0	0	72
OTU_805	proteobacteria; alphaproteobacteria; rhodobacterales; rhodobacteraceae; roseovarius; roseovarius spp.	96.9027	3	3	0	1	17	0	1	2	0
OTU_806	bacteroidetes; flavobacteriia; flavobacteriales; flavobacteriaceae; sufflavibacter; sufflavibacter spp.	84.0551	1	0	0	0	0	0	0	0	72
OTU_807	proteobacteria; gammaproteobacteria; legionellales; legionellaceae; legionella; legionella spp.	95.4813	2	11	3	2	4	7	0	8	2
OTU_808	bacteroidetes; flavobacteriia; flavobacteriales; flavobacteriaceae; muricauda; muricauda aquimarina	95.4635	1	0	68	1	2	0	0	0	0
OTU_809	firmicutes; clostridia; clostridiales; clostridiaceae; clostridium; clostridium spp.	94.9393	0	0	2	0	1	0	0	0	0
OTU_810	firmicutes; bacilli; bacillales; paenibacillaceae; fontibacillus; fontibacillus aquaticus	80.9524	1	0	0	1	0	0	0	0	0
OTU_811	proteobacteria; gammaproteobacteria; pseudomonadales; moraxellaceae; acinetobacter; acinetobacter calcoaceticus	99.4048	1	0	7	0	0	4	0	0	0
OTU_813	proteobacteria; deltaproteobacteria; desulfobacterales; desulfobulbaceae; desulfobulbus; desulfobulbus spp.	94.2	0	0	0	0	1	0	0	0	69
OTU_814	proteobacteria; epsilonproteobacteria; campylobacterales; campylobacteraceae; arcobacter; arcobacter spp.	98.3607	0	0	0	2	66	0	0	0	3
OTU_817	metazoa; mollusca; gastropoda; gastropoda; pomatiopsidae; coxiella; coxiella spp.	89.9408	2	3	54	1	2	4	5	0	0
OTU_818	proteobacteria; alphaproteobacteria; rhodobacterales; rhodobacteraceae; rhodobacter; rhodobacter spp.	81.8008	1	0	0	0	0	0	0	0	0
OTU_819	bacteroidetes; bacteroidetes; bacteroidetes order ii. incertae sedis; rhodothermaceae; salinibacter; salinibacter ruber	81.8359	7	19	7	0	0	6	0	0	1
OTU_820	planctomycetes; planctomycetia; planctomycetales; planctomycetaceae; blastopirellula; blastopirellula spp.	90.8511	1	1	0	0	14	0	20	0	0
OTU_821	ef530679.1 extremely acidic pendulous biofilms frasassi cave system italy microbial biofilm clone cv80 tm6 (candidate division) ; tm6 (candidate division) ; tm6 (candidate division) ; tm6 (candidate division) ; tm6 (candidate division) ; tm6 (candidate division)	92.6	0	0	0	0	0	0	0	1	0
OTU_822	proteobacteria; alphaproteobacteria; rhizobiales; hyphomicrobiaceae; pedomicrobium; pedomicrobium spp.	82.9659	0	9	10	0	9	0	0	0	42
OTU_823	proteobacteria; alphaproteobacteria; rhizobiales; hyphomicrobiaceae; devosia; candidatus devosia euplotis	86.6071	0	2	0	0	67	0	0	0	0
OTU_824	scherffelia dubia viridiplantae; chlorophyta; chlorodendrophyceae; chlorodendrales; chlorodendraceae; scherffelia; scherffelia dubia;superkingdomeukaryota	85.443	0	0	1	0	0	0	0	0	0
OTU_826	bacteroidetes; flavobacteriia; flavobacteriales; flavobacteriaceae; polaribacter; polaribacter spp.	91.716	0	0	0	1	16	0	0	0	2
OTU_827	firmicutes; clostridia; clostridiales; eubacteriaceae; anaerofustis; anaerofustis spp.	85.4545	1	0	0	0	0	0	0	0	0
OTU_828	proteobacteria; deltaproteobacteria; bdellovibrionales; bacteriovoracaceae; peredibacter; peredibacter spp.	94.6	5	2	0	5	14	5	8	19	3
OTU_831	bacteroidetes; bacteroidia; bacteroidales; marinilabiliaceae; anaerophaga; anaerophaga spp.	87.3016	1	0	0	0	0	0	0	0	0
OTU_832	proteobacteria; gammaproteobacteria; oceanospirillales; hahellaceae; endozoicomonas; endozoicomonas spp.	95.3935	0	0	0	5	0	0	1	4	4
OTU_833	bacteroidetes; flavobacteriia; flavobacteriales; flavobacteriaceae; aquimarina; aquimarina intermedia	92.7022	0	0	0	0	0	10	28	6	17
OTU_834	proteobacteria; gammaproteobacteria; chromatiales; granulosicoccaceae; granulosicoccus; granulosicoccus spp.	91.7323	0	1	0	0	0	0	0	1	0
OTU_835	proteobacteria; alphaproteobacteria; rhodospirillales; rhodospirillaceae; thalassospira; thalassospira xiamenensis	87.7944	9	0	6	3	14	3	8	14	5
OTU_837	eu236370.1 haliclona gellius: sponge and symbionts 13 m depth pacific ocean clone hg91f2 tm6 (candidate division) ; tm6 (candidate division) ; tm6 (candidate division) ; tm6 (candidate division) ; tm6 (candidate division) ; tm6 (candidate division)	99.3548	0	14	0	1	0	0	0	0	0
OTU_838	planctomycetes; planctomycetia; planctomycetales; planctomycetaceae; planctomyces; planctomyces spp.	96.728	4	0	0	0	0	0	0	0	9
OTU_839	bacteroidetes; flavobacteriia; flavobacteriales; flavobacteriaceae; gilvibacter; gilvibacter spp.	92.0792	23	0	14	2	12	0	0	0	2
OTU_840	nitrospirae; nitrospira; nitrospirales; nitrospiraceae; leptospirillum; leptospirillum spp.	98.0276	12	5	0	2	9	0	0	0	0
OTU_841	bacteroidetes; cytophagia; cytophagales; cytophagaceae; meniscus; meniscus spp.	89.881	0	0	0	0	1	0	0	0	0
OTU_843	planctomycetes; planctomycetia; planctomycetales; planctomycetaceae; rhodopirellula; rhodopirellula spp.	90.7445	0	17	1	0	0	0	0	1	5
OTU_844	planctomycetes; planctomycetia; planctomycetales; planctomycetaceae; rhodopirellula; rhodopirellula spp.	95.3252	0	0	0	0	0	1	0	0	0
OTU_845	proteobacteria; alphaproteobacteria; kordiimonadales; kordiimonadaceae; kordiimonas; kordiimonas gwangyangensis	88.0952	1	0	0	63	2	0	0	0	0
OTU_846	proteobacteria; gammaproteobacteria; alteromonadales; alteromonadaceae; candidatusendobugula; candidatusendobugula spp.	92.9719	15	0	0	37	6	0	0	11	0
OTU_847	proteobacteria; alphaproteobacteria; rhizobiales; phyllobacteriaceae; nitratireductor; nitratireductor spp.	90.4867	18	4	16	7	19	2	0	0	3
OTU_848	bacteroidetes; flavobacteria; flavobacteriales; flavobacteriaceae; flavobacterium; metagenome sequence	80.9901	1	2	0	0	1	0	66	0	0
OTU_849	proteobacteria; betaproteobacteria; rhodocyclales; rhodocyclaceae; azospira; azospira spp.	86.4706	5	0	0	0	0	0	0	0	3
OTU_851	planctomycetes; planctomycetia; planctomycetales; planctomycetaceae; planctomyces; planctomyces spp.	89.3661	0	5	0	0	15	0	0	20	0
OTU_852	firmicutes; clostridia; clostridiales; lachnospiraceae; coprococcus; coprococcus spp.	89.5582	0	0	2	0	4	1	26	2	0
OTU_853	proteobacteria; epsilonproteobacteria; campylobacterales; campylobacterales; hydrogenimonas; hydrogenimonas thermophila	73.8676	1	0	0	0	7	0	17	0	0
OTU_854	proteobacteria; gammaproteobacteria; oceanospirillales; alcanivoracaceae; kangiella; kangiella koreensis	90.1768	60	0	0	1	0	1	0	0	1
OTU_855	actinobacteria; acidimicrobiia; acidimicrobiales; candidatusmicrothrix; candidatusmicrothrix; candidatusmicrothrix spp.	85.3659	0	13	0	0	3	0	0	0	0
OTU_856	bacteroidetes; flavobacteriia; flavobacteriales; cryomorphaceae; fluviicola; fluviicola spp.	87.8378	0	0	0	0	1	0	49	17	0
OTU_857	proteobacteria; alphaproteobacteria; rhodobacterales; rhodobacteraceae; nautella; nautella spp.	97.7876	2	0	19	6	40	1	2	3	11
OTU_858	metazoa; arthropoda; insecta; hemiptera; aphididae; rhodobium; rhodobium spp.	93.9655	0	6	0	1	3	3	0	0	0
OTU_859	bacteroidetes; flavobacteriia; flavobacteriales; flavobacteriaceae; sufflavibacter; sufflavibacter spp.	86.1386	1	0	0	0	0	0	0	0	0
OTU_860	firmicutes; clostridia; clostridiales; clostridiaceae; clostridiisalibacter; clostridiisalibacter spp.	97.1014	1	5	6	0	0	0	18	1	0
OTU_862	proteobacteria; alphaproteobacteria; rhodobacterales; rhodobacteraceae; litoreibacter; litoreibacter spp.	96.8889	0	1	0	0	0	0	14	6	42
OTU_863	planctomycetes; planctomycetia; planctomycetales; planctomycetaceae; blastopirellula; blastopirellula spp.	96.3441	0	14	0	0	0	0	1	0	0
OTU_864	proteobacteria; gammaproteobacteria; alteromonadales; alteromonadaceae; marinobacterium; marinobacterium spp.	92.1105	1	0	3	3	54	0	0	0	0
OTU_865	proteobacteria; gammaproteobacteria; chromatiales; chromatiaceae; nitrosococcus; nitrosococcus spp.	88.0769	3	1	9	13	11	8	0	7	16
OTU_866	proteobacteria; alphaproteobacteria; sphingomonadales; sphingomonadaceae; sphingomonas; sphingomonas wittichii	74.5055	14	0	0	0	11	4	0	0	0
OTU_867	proteobacteria; gammaproteobacteria; thiotrichales; thiotrichaceae; leucothrix; leucothrix spp.	83.1094	8	0	10	0	5	9	0	0	2
OTU_869	planctomycetes; planctomycetia; planctomycetales; planctomycetaceae; blastopirellula; blastopirellula spp.	89.6266	0	0	0	0	0	0	0	0	1
OTU_870	dq395368.1 deepsea octacoral clone ctgbrraa88 sbr1093 (candidate division) ; sbr1093 (candidate division) ; sbr1093 (candidate division) ; sbr1093 (candidate division) ; sbr1093 (candidate division) ; sbr1093 (candidate division)	96.9388	1	13	0	0	7	0	5	0	0
OTU_872	proteobacteria; alphaproteobacteria; rhodospirillales; rhodospirillaceae; pelagibius; pelagibius spp.	96.9697	3	0	0	0	4	0	19	0	3
OTU_873	proteobacteria; gammaproteobacteria; oceanospirillales; oceanospirillaceae; bermanella; bermanella marisrubri	99.2016	2	0	1	3	6	7	15	6	6
OTU_874	proteobacteria; alphaproteobacteria; rickettsiales; candidatuscaptivus; candidatuscaptivus; candidatuscaptivus spp.	92.9787	0	0	0	5	0	0	0	0	0
OTU_875	bacteroidetes; flavobacteriia; flavobacteriales; cryomorphaceae; cryomorpha; cryomorpha spp.	95.6262	1	2	42	1	0	0	0	0	0
OTU_876	proteobacteria; gammaproteobacteria; alteromonadales; pseudoalteromonadaceae; pseudoalteromonas; pseudoalteromonas spp.	90.411	0	0	0	1	0	1	0	0	42
OTU_877	proteobacteria; alphaproteobacteria; rhizobiales; bradyrhizobiaceae; bradyrhizobium; bradyrhizobium sp.	99.3392	5	7	17	0	0	5	0	0	1
OTU_878	proteobacteria; alphaproteobacteria; rhizobiales; hyphomicrobiaceae; maritalea; maritalea spp.	99.7748	48	22	12	4	3	18	7	56	11
OTU_879	proteobacteria; gammaproteobacteria; alteromonadales; alteromonadales; teredinibacter; teredinibacter spp.	97.4	13	0	0	23	17	9	0	0	6
OTU_880	proteobacteria; alphaproteobacteria; rhizobiales; hyphomicrobiaceae; devosia; devosia geojensis	94.6903	1	1	1	0	0	0	0	0	0
OTU_881	proteobacteria; alphaproteobacteria; rhizobiales; rhizobiaceae; rhizobium; rhizobium spp.	84.0319	1	17	0	0	0	1	0	0	0
OTU_882	firmicutes; clostridia; clostridiales; clostridiaceae; clostridium; clostridium limosum	92.7536	0	0	0	0	0	0	5	0	0
OTU_883	bacteroidetes; sphingobacteriia; sphingobacteriales; sphingobacteriales; ferruginibacter; ferruginibacter spp.	88.0952	1	0	37	0	0	0	0	0	0
OTU_884	bacteroidetes; flavobacteriia; flavobacteriales; flavobacteriaceae; gilvibacter; gilvibacter spp.	94.664	1	0	0	0	0	0	0	0	0
OTU_885	bacteroidetes; flavobacteriia; flavobacteriales; flavobacteriaceae; robiginitalea; robiginitalea spp.	90.1186	0	0	0	1	18	0	0	0	0
OTU_886	planctomycetes; planctomycetia; planctomycetales; planctomycetaceae; planctomyces; planctomyces spp.	96.4427	0	0	0	0	1	2	0	0	6
OTU_887	proteobacteria; gammaproteobacteria; xanthomonadales; xanthomonadaceae; thermomonas; thermomonas spp.	90.1288	0	1	0	0	0	0	0	0	0
OTU_889	proteobacteria; deltaproteobacteria; myxococcales; polyangiaceae; sorangium; sorangium spp.	83.9458	0	2	0	0	0	0	0	0	1
OTU_890	bacteroidetes; flavobacteriia; flavobacteriales; cryomorphaceae; owenweeksia; owenweeksia spp.	97.4257	2	0	0	46	0	0	0	0	14
OTU_891	bacteroidetes; flavobacteriia; flavobacteriales; cryomorphaceae; owenweeksia; owenweeksia spp.	94.831	41	15	0	1	4	0	0	0	2
OTU_892	planctomycetes; planctomycetia; planctomycetales; planctomycetaceae; planctomyces; planctomyces brasiliensis	86.2288	13	9	0	0	7	6	0	7	3
OTU_893	planctomycetes; planctomycetia; planctomycetales; planctomycetaceae; planctomyces; planctomyces spp.	99.5918	0	3	0	0	0	0	0	1	0
OTU_895	firmicutes; clostridia; clostridiales; ruminococcaceae; anaerotruncus; anaerotruncus spp.	87.2211	0	1	0	0	0	0	0	0	0
OTU_896	proteobacteria; epsilonproteobacteria; campylobacterales; campylobacteraceae; arcobacter; arcobacter spp.	98.768	1	1	1	0	0	1	0	0	0
OTU_897	bacteroidetes; flavobacteriia; flavobacteriales; flavobacteriaceae; aequorivita; aequorivita spp.	90	0	0	0	0	0	0	0	0	61
OTU_898	metazoa; arthropoda; insecta; hemiptera; aphididae; rhodobium; rhodobium spp.	88.5529	30	3	1	3	11	12	0	2	1
OTU_899	proteobacteria; alphaproteobacteria; rhodobacterales; rhodobacteraceae; roseovarius; roseovarius spp.	95.1327	10	0	3	0	0	0	0	0	0
OTU_900	firmicutes; clostridia; clostridiales; lachnospiraceae; blautia; blautia spp.	90.4192	1	0	0	1	0	0	0	0	0
OTU_901	proteobacteria; gammaproteobacteria; acidithiobacillales; acidithiobacillaceae; acidithiobacillus; acidithiobacillus spp.	94.375	0	0	0	3	31	0	0	0	0
OTU_902	proteobacteria; deltaproteobacteria; myxococcales; kofleriaceae; haliangium; haliangium spp.	90.7692	0	0	1	0	0	0	0	0	1
OTU_903	firmicutes; clostridia; clostridiales; clostridiaceae; clostridium; clostridium spp.	88.9546	0	0	0	0	1	0	0	0	0
OTU_904	proteobacteria; alphaproteobacteria; rhizobiales; hyphomicrobiaceae; maritalea; zhangella mobilis	99.115	28	15	3	0	2	4	0	11	1
OTU_905	bacteroidetes; flavobacteriia; flavobacteriales; flavobacteriaceae; flavobacterium; flavobacterium dokdonense	91.0537	0	0	0	0	0	0	0	1	61
OTU_906	planctomycetes; planctomycetia; planctomycetales; planctomycetaceae; rhodopirellula; rhodopirellula spp.	93.8735	0	0	0	0	0	0	0	0	1
OTU_908	planctomycetes; planctomycetia; planctomycetales; planctomycetaceae; rhodopirellula; rhodopirellula spp.	89.4094	1	2	56	0	0	0	0	0	4
OTU_909	bacteroidetes; flavobacteriia; flavobacteriales; cryomorphaceae; cryomorpha; cryomorpha spp.	86.4542	3	0	0	0	15	0	0	0	0
OTU_910	planctomycetes; planctomycetia; planctomycetales; planctomycetaceae; blastopirellula; blastopirellula spp.	98.0176	0	0	0	0	11	0	0	1	0
OTU_911	proteobacteria; gammaproteobacteria; legionellales; legionellaceae; legionella; legionella spp.	89.662	5	1	9	0	0	0	0	1	0
OTU_912	proteobacteria; gammaproteobacteria; thiotrichales; piscirickettsiaceae; cycloclasticus; cycloclasticus spp.	92.9273	13	4	4	4	17	8	0	0	2
OTU_913	proteobacteria; gammaproteobacteria; alteromonadales; alteromonadaceae; candidatusendobugula; candidatusendobugula spp.	92.5049	1	0	0	0	19	0	0	0	10
OTU_914	proteobacteria; deltaproteobacteria; desulfobacterales; desulfobulbaceae; desulfopila; desulfopila spp.	95.4902	0	2	0	4	60	0	0	0	0
OTU_915	bacteroidetes; flavobacteriia; flavobacteriales; flavobacteriaceae; muricauda; muricauda spp.	95.858	0	0	0	0	0	0	0	0	78
OTU_916	bacteroidetes; flavobacteriia; flavobacteriales; flavobacteriaceae; polaribacter; polaribacter spp.	94.246	2	1	0	5	10	4	1	0	5
OTU_917	No hits found		0	0	0	2	0	0	0	0	0
OTU_918	proteobacteria; deltaproteobacteria; bdellovibrionales; bacteriovoracaceae; peredibacter; peredibacter spp.	87.8669	7	1	0	42	16	1	0	0	0
OTU_919	proteobacteria; alphaproteobacteria; rhodobacterales; rhodobacteraceae; sediminimonas; sediminimonas spp.	90.6874	1	0	0	1	0	0	0	0	0
OTU_921	proteobacteria; gammaproteobacteria; oceanospirillales; alcanivoracaceae; alcanivorax; alcanivorax spp.	95.6436	0	0	0	1	0	0	0	0	0
OTU_922	proteobacteria; alphaproteobacteria; rhodobacterales; rhodobacteraceae; roseovarius; roseovarius spp.	92.2566	14	1	0	10	8	1	10	5	13
OTU_923	firmicutes; clostridia; clostridiales; clostridiaceae; clostridium; clostridium spp.	88.3065	12	0	0	6	43	0	0	0	0
OTU_924	planctomycetes; planctomycetia; planctomycetales; planctomycetaceae; planctomyces; planctomyces spp.	93.2099	0	0	0	0	30	0	0	0	0
OTU_925	acidobacteria; acidobacteria; candidatussolibacter; candidatussolibacter; candidatussolibacter; candidatussolibacter spp.	94.5238	0	0	0	0	8	0	15	0	0
OTU_926	proteobacteria; alphaproteobacteria; rhodospirillales; rhodospirillaceae; thalassospira; thalassospira spp.	86.9469	1	0	0	1	0	0	0	0	0
OTU_927	bacteroidetes; flavobacteriia; flavobacteriales; cryomorphaceae; fluviicola; fluviicola spp.	90.099	3	0	0	9	73	1	0	1	0
OTU_928	proteobacteria; gammaproteobacteria; oceanospirillales; oceanospirillaceae; pseudospirillum; pseudospirillum spp.	89.9804	4	0	0	13	28	0	0	0	15
OTU_929	spirochaetes; spirochaetia; spirochaetales; spirochaetaceae; spirochaeta; spirochaeta spp.	85.1852	0	0	0	0	0	0	59	0	0
OTU_930	proteobacteria; deltaproteobacteria; myxococcales; polyangiaceae; sorangium; sorangium spp.	84.1393	1	2	0	0	19	0	1	0	0
OTU_931	bacteroidetes; cytophagia; cytophagales; amoebophilaceae; candidatus amoebophilus; candidatus amoebophilus asiaticus	85.5446	1	5	24	0	0	0	0	0	0
OTU_932	proteobacteria; deltaproteobacteria; bdellovibrionales; bacteriovoracaceae; peredibacter; peredibacter spp.	95.098	1	0	0	1	0	1	0	0	0
OTU_933	firmicutes; clostridia; clostridiales; christensenellaceae; christensenella; christensenella spp.	81.7822	0	0	0	0	0	0	55	0	1
OTU_935	proteobacteria; gammaproteobacteria; thiotrichales; piscirickettsiaceae; cycloclasticus; cycloclasticus spp.	95.0199	3	1	2	0	0	0	0	0	0
OTU_936	am991156.1 microbial groundwater and their potential use biomonitoring karst spring water clone m6a54 tm7 (candidate division) ; tm7 (candidate division) ; tm7 (candidate division) ; tm7 (candidate division) ; tm7 (candidate division) ; tm7 (candidate division)	86.1345	0	0	1	0	1	4	0	0	0
OTU_937	bacteroidetes; flavobacteriia; flavobacteriales; flavobacteriaceae; flaviramulus; flaviramulus spp.	91.3043	32	0	1	0	26	0	0	0	0
OTU_938	planctomycetes; planctomycetia; planctomycetales; planctomycetaceae; rhodopirellula; rhodopirellula spp.	94.9393	3	0	8	0	2	0	0	0	1
OTU_939	bacteroidetes; flavobacteriia; flavobacteriales; cryomorphaceae; fluviicola; fluviicola spp.	94.8515	1	0	0	47	10	0	0	1	0
OTU_940	proteobacteria; gammaproteobacteria; oceanospirillales; oceanospirillaceae; balneatrix; balneatrix spp.	97.3333	31	2	9	2	6	2	4	4	1
OTU_942	bacteroidetes; flavobacteriia; flavobacteriales; flavobacteriaceae; flagellimonas; flagellimonas spp.	96.2525	26	16	1	8	46	3	0	0	3
OTU_943	planctomycetes; planctomycetia; planctomycetales; planctomycetaceae; blastopirellula; blastopirellula spp.	93.3602	0	4	0	0	22	0	0	0	0
OTU_944	proteobacteria; gammaproteobacteria; thiotrichales; thiotrichaceae; thioploca; thioploca spp.	87.1287	11	13	9	0	9	0	0	0	0
OTU_945	proteobacteria; alphaproteobacteria; rhodospirillales; rhodospirillaceae; thalassospira; thalassospira xiamenensis	89.0086	0	2	1	0	2	0	0	0	0
OTU_946	proteobacteria; deltaproteobacteria; myxococcales; nannocystineae; nannocystineae; nannocystineae spp.	87.0722	5	0	0	0	0	0	0	0	0
OTU_947	cyanobacteria; cyanobacteria; pleurocapsales; pleurocapsales; chroococcidiopsis; chroococcidiopsis spp.	90.3297	3	1	15	0	0	0	0	1	0
OTU_948	bacteroidetes; flavobacteriia; flavobacteriales; flavobacteriaceae; polaribacter; polaribacter spp.	95.2663	1	1	0	57	0	1	0	0	1
OTU_949	bacteroidetes; flavobacteriia; flavobacteriales; cryomorphaceae; fluviicola; fluviicola spp.	99.2079	4	0	0	11	43	0	0	0	0
OTU_950	planctomycetes; planctomycetia; planctomycetales; planctomycetaceae; blastopirellula; blastopirellula spp.	97.5052	0	0	1	2	7	0	0	0	0
OTU_951	proteobacteria; betaproteobacteria; burkholderiales; comamonadaceae; acidovorax; acidovorax spp.	82.5558	1	0	0	0	0	0	0	1	0
OTU_952	proteobacteria; alphaproteobacteria; rhodobacterales; rhodobacteraceae; ahrensia; ahrensia spp.	96.4602	1	2	0	0	4	0	0	1	0
OTU_953	proteobacteria; deltaproteobacteria; desulfuromonadales; geobacteraceae; geobacter; geobacter grbiciae	79.0476	0	0	0	0	0	0	0	0	1
OTU_954	proteobacteria; gammaproteobacteria; acidithiobacillales; acidithiobacillaceae; acidithiobacillus; acidithiobacillus spp.	86.6803	0	1	0	1	0	0	0	1	0
OTU_956	actinobacteria; actinobacteria; acidimicrobiales; acidimicrobiales; acidimicrobiales; acidimicrobiales spp.	87.5519	26	8	37	2	4	11	19	12	4
OTU_957	actinobacteria; actinobacteria; acidimicrobiales; acidimicrobiales; acidimicrobiales; acidimicrobiales spp.	91.423	0	23	0	2	5	0	1	0	0
OTU_958	planctomycetes; planctomycetia; planctomycetales; planctomycetaceae; blastopirellula; blastopirellula spp.	95.842	0	0	0	1	0	0	0	0	0
OTU_959	proteobacteria; alphaproteobacteria; rhizobiales; hyphomicrobiaceae; pedomicrobium; pedomicrobium spp.	81.746	0	0	0	4	1	0	17	0	0
OTU_960	bacteroidetes; flavobacteriia; flavobacteriales; flavobacteriaceae; muricauda; muricauda spp.	93.2673	0	32	15	0	6	0	0	0	0
OTU_961	planctomycetes; planctomycetia; planctomycetales; planctomycetaceae; rhodopirellula; rhodopirellula spp.	86.4097	0	0	0	0	0	0	0	0	56
OTU_962	chloroflexi; caldilineae; caldilineales; caldilineaceae; caldilinea; caldilinea spp.	87.5776	0	4	0	0	3	3	0	0	0
OTU_963	bacteroidetes; flavobacteriia; flavobacteriales; flavobacteriaceae; actibacter; actibacter spp.	94.0828	0	0	0	1	3	0	0	1	0
OTU_964	bacteroidetes; flavobacteriia; flavobacteriales; cryomorphaceae; owenweeksia; owenweeksia spp.	84.6004	0	0	73	0	3	0	0	0	0
OTU_966	proteobacteria; deltaproteobacteria; desulfovibrionales; desulfovibrionaceae; desulfovibrio; desulfovibrio cavernae	83.3006	0	0	0	0	4	0	0	0	0
OTU_967	proteobacteria; deltaproteobacteria; myxococcales; kofleriaceae; haliangium; haliangium spp.	84.7328	15	0	0	5	14	0	0	0	20
OTU_969	proteobacteria; deltaproteobacteria; bdellovibrionales; bacteriovoracaceae; peredibacter; peredibacter spp.	96.3928	12	0	0	24	3	1	0	9	1
OTU_970	planctomycetes; phycisphaerae; phycisphaerales; phycisphaeraceae; phycisphaera; phycisphaera spp.	81.0417	0	0	0	24	20	0	0	0	9
OTU_971	proteobacteria; alphaproteobacteria; rhodobacterales; rhodobacteraceae; donghicola; donghicola spp.	95.9911	2	0	0	1	0	0	0	5	0
OTU_973	proteobacteria; alphaproteobacteria; rhizobiales; hyphomicrobiaceae; maritalea; zhangella mobilis	85.625	5	2	9	4	3	18	0	3	1
OTU_975	bacteroidetes; flavobacteriia; flavobacteriales; flavobacteriaceae; sufflavibacter; sufflavibacter spp.	87.3767	3	2	0	0	22	0	0	0	0
OTU_976	proteobacteria; deltaproteobacteria; desulfobacterales; desulfobulbaceae; desulforhopalus; desulforhopalus spp.	91.9847	4	1	0	0	2	0	0	0	0
OTU_977	proteobacteria; gammaproteobacteria; thiotrichales; thiotrichaceae; leucothrix; leucothrix spp.	87.9771	0	22	0	0	0	0	0	0	0
OTU_979	scherffelia dubia viridiplantae; chlorophyta; chlorodendrophyceae; chlorodendrales; chlorodendraceae; scherffelia; scherffelia dubia;superkingdomeukaryota	82.9832	0	0	0	0	0	0	0	20	0
OTU_980	proteobacteria; alphaproteobacteria; rhodospirillales; rhodospirillaceae; pelagibius; pelagibius spp.	92.0335	0	0	0	0	8	0	0	0	0
OTU_981	proteobacteria; deltaproteobacteria; myxococcales; nannocystineae; nannocystineae; nannocystineae spp.	85.6597	1	1	1	0	0	0	0	0	0
OTU_982	proteobacteria; alphaproteobacteria; rhodobacterales; hyphomonadaceae; hellea; hellea spp.	96.3362	5	5	0	0	9	6	1	4	6
OTU_983	planctomycetes; planctomycetia; planctomycetales; planctomycetaceae; blastopirellula; blastopirellula spp.	97.4468	2	3	0	1	17	0	0	0	0
OTU_984	bacteroidetes; flavobacteriia; flavobacteriales; flavobacteriaceae; zeaxanthinibacter; zeaxanthinibacter spp.	93.9096	0	17	0	0	0	0	0	0	0
OTU_985	bacteroidetes; flavobacteriia; flavobacteriales; flavobacteriaceae; aquimarina; aquimarina brevivitae	92.6733	4	3	0	2	1	0	7	0	5
OTU_986	bacteroidetes; flavobacteriia; flavobacteriales; flavobacteriaceae; winogradskyella; winogradskyella spp.	91.3215	5	1	0	7	71	1	0	4	2
OTU_987	bacteroidetes; flavobacteriia; flavobacteriales; flavobacteriaceae; flagellimonas; flagellimonas spp.	95.2663	24	3	18	4	11	0	0	0	0
OTU_988	actinobacteria; actinobacteria; acidimicrobiales; iamiaceae; iamia; iamia spp.	78.9691	0	0	0	0	0	1	0	0	0
OTU_989	bacteroidetes; flavobacteriia; flavobacteriales; flavobacteriaceae; sufflavibacter; sufflavibacter spp.	85.1272	0	0	49	0	3	0	0	0	0
OTU_990	proteobacteria; alphaproteobacteria; rhodobacterales; rhodobacteraceae; oceanicola; oceanicola spp.	94.2731	2	0	32	0	4	0	0	0	0
OTU_991	planctomycetes; planctomycetia; planctomycetales; planctomycetaceae; rhodopirellula; rhodopirellula spp.	98.5656	0	0	1	0	0	0	0	0	0
OTU_992	No hits found		0	1	0	0	0	0	0	0	0
OTU_994	firmicutes; clostridia; clostridiales; lachnospiraceae; blautia; blautia producta	88.6	0	0	0	1	0	0	0	0	0
OTU_995	bacteroidetes; sphingobacteriia; sphingobacteriales; sphingobacteriales; ferruginibacter; ferruginibacter spp.	90.4573	0	0	0	0	0	1	0	40	0
OTU_996	proteobacteria; alphaproteobacteria; rhizobiales; hyphomicrobiaceae; filomicrobium; filomicrobium spp.	94.6309	0	7	0	0	3	0	0	0	0
OTU_997	planctomycetes; planctomycetia; planctomycetales; planctomycetaceae; rhodopirellula; rhodopirellula spp.	91.5152	0	0	0	0	0	0	1	0	0
OTU_998	bacteroidetes; flavobacteriia; flavobacteriales; cryomorphaceae; cryomorpha; cryomorpha spp.	85.9127	0	0	0	0	0	0	42	10	0
OTU_1000	bacteroidetes; bacteroidetes; bacteroidetes; bacteroidetes; marinifilum; marinifilum spp.	94.6535	0	0	1	0	0	0	0	0	0
OTU_1001	bacteroidetes; flavobacteriia; flavobacteriales; flavobacteriaceae; tenacibaculum; tenacibaculum skagerrakense	95.4724	0	0	0	2	0	0	0	0	22
OTU_1002	proteobacteria; gammaproteobacteria; thiotrichales; thiotrichaceae; leucothrix; leucothrix spp.	94.2418	6	0	0	0	9	0	0	0	0
OTU_1003	bacteroidetes; flavobacteriia; flavobacteriales; flavobacteriaceae; subsaxibacter; subsaxibacter spp.	93.7876	0	0	0	0	0	0	0	0	100
OTU_1004	planctomycetes; planctomycetia; planctomycetales; planctomycetaceae; rhodopirellula; rhodopirellula spp.	90.1804	0	0	0	0	7	1	0	0	0
OTU_1005	bacteroidetes; flavobacteriia; flavobacteriales; flavobacteriaceae; polaribacter; polaribacter spp.	95.2475	107	1	2	2	14	0	1	0	32
OTU_1006	proteobacteria; gammaproteobacteria; thiotrichales; thiotrichaceae; leucothrix; leucothrix spp.	84.3212	0	0	0	1	0	0	0	0	0
OTU_1007	metazoa; mollusca; gastropoda; gastropoda; pomatiopsidae; coxiella; coxiella spp.	89.1519	0	0	0	1	0	3	0	1	0
OTU_1008	bacteroidetes; cytophagia; cytophagales; flammeovirgaceae; fabibacter; fabibacter spp.	90.8184	7	0	1	14	12	7	0	0	11
OTU_1009	bacteroidetes; cytophagia; cytophagales; cytophagaceae; flexibacter; flexibacter spp.	88.0668	0	0	0	0	4	0	0	1	0
OTU_1011	eu491675.1 abundance and microbial life ocean crust seafloor lavas east pacific rise clone epr3970mo1abc88 sbr1093 (candidate division) ; sbr1093 (candidate division) ; sbr1093 (candidate division) ; sbr1093 (candidate division) ; sbr1093 (candidate division) ; sbr1093 (candidate division)	97.4806	0	3	0	0	0	0	0	0	0
OTU_1012	proteobacteria; alphaproteobacteria; rickettsiales; ho(lab); ho(lab); ho(lab) spp.	95.9488	0	0	0	0	0	3	0	0	7
OTU_1013	bacteroidetes; flavobacteriia; flavobacteriales; flavobacteriaceae; maritimimonas; maritimimonas spp.	91.6996	4	0	0	0	0	0	0	0	0
OTU_1014	proteobacteria; alphaproteobacteria; rickettsiales; mitochondria; mitochondria; mitochondria spp.	86.1407	0	0	46	0	1	0	0	0	0
OTU_1015	planctomycetes; planctomycetia; planctomycetales; planctomycetaceae; planctomyces; planctomyces spp.	95.2381	1	1	8	0	13	0	0	0	0
OTU_1016	planctomycetes; planctomycetia; planctomycetales; planctomycetaceae; rhodopirellula; rhodopirellula spp.	93.0966	0	0	0	5	0	2	0	0	25
OTU_1017	planctomycetes; planctomycetia; planctomycetales; planctomycetaceae; rhodopirellula; rhodopirellula spp.	96.7949	0	1	0	0	0	0	0	0	0
OTU_1018	bacteroidetes; flavobacteriia; flavobacteriales; flavobacteriaceae; psychroflexus; psychroflexus spp.	90.8549	15	3	16	0	1	0	0	0	0
OTU_1019	actinobacteria; actinobacteria; frankiales; sporichthyaceae; hgciclade; hgciclade spp.	88.1607	4	0	0	0	7	1	0	0	0
OTU_1020	planctomycetes; planctomycetia; planctomycetales; planctomycetaceae; planctomyces; planctomyces spp.	91.1243	0	0	0	0	2	0	0	8	0
OTU_1021	proteobacteria; alphaproteobacteria; rhodobacterales; rhodobacteraceae; roseobactercladeoctlineage; roseobactercladeoctlineage spp.	97.7778	412	57	103	127	190	30	22	63	70
OTU_1022	proteobacteria; alphaproteobacteria; rickettsiales; candidatusodyssella; candidatusodyssella; candidatusodyssella spp.	95.6897	5	1	1	18	0	7	0	6	0
OTU_1023	proteobacteria; alphaproteobacteria; sphingomonadales; sphingomonadaceae; sphingopyxis; sphingopyxis spp.	90.6874	1	0	46	0	0	0	0	0	0
OTU_1024	proteobacteria; alphaproteobacteria; rhodobacterales; rhodobacteraceae; sediminimonas; sediminimonas spp.	91.3333	0	0	0	0	0	0	0	0	47
OTU_1026	proteobacteria; alphaproteobacteria; rhodobacterales; rhodobacteraceae; sediminimonas; sediminimonas spp.	88.2483	0	0	0	0	0	0	0	0	1
OTU_1027	bacteroidetes; flavobacteriia; flavobacteriales; cryomorphaceae; owenweeksia; owenweeksia spp.	87.9447	0	1	47	1	0	0	0	0	1
OTU_1028	verrucomicrobia; verrucomicrobiae; verrucomicrobiales; verrucomicrobiaceae; haloferula; haloferula helveola	91.9922	2	0	0	0	0	0	0	0	0
OTU_1029	proteobacteria; alphaproteobacteria; parvularculales; parvularculaceae; parvularcula; parvularcula spp.	97.8355	4	0	0	4	2	0	0	0	2
OTU_1030	proteobacteria; gammaproteobacteria; alteromonadales; pseudoalteromonadaceae; pseudoalteromonas; pseudoalteromonas spp.	88.8016	0	0	0	0	0	3	0	0	13
OTU_1031	proteobacteria; alphaproteobacteria; rhizobiales; phyllobacteriaceae; hoeflea; hoeflea spp.	93.3628	146	18	13	16	28	34	3	71	45
OTU_1032	planctomycetes; planctomycetia; planctomycetales; planctomycetaceae; planctomyces; planctomyces spp.	92.229	2	0	0	1	3	1	0	1	0
OTU_1033	proteobacteria; gammaproteobacteria; thiotrichales; thiotrichaceae; leucothrix; leucothrix spp.	88.3142	0	9	0	0	1	7	0	1	0
OTU_1034	planctomycetes; planctomycetia; planctomycetales; planctomycetaceae; planctomyces; planctomyces maris	95.2286	0	0	23	0	0	0	0	0	8
OTU_1035	proteobacteria; alphaproteobacteria; rhodobacterales; rhodobacteraceae; phaeobacter; phaeobacter gallaeciensis	97.1239	95	17	37	42	125	12	22	12	101
OTU_1036	actinobacteria; actinobacteria; actinomycetales; nocardiaceae; rhodococcus; rhodococcus ruber	99.3814	0	1	0	0	2	0	0	0	0
OTU_1037	dq070831.1 prokaryotic structures seafloor basalts varying age east pacific rise and ridge basalt glass cobb seamount juan de fuca clone jdfbgbact44 tm6 (candidate division) ; tm6 (candidate division) ; tm6 (candidate division) ; tm6 (candidate division) ; tm6 (candidate division) ; tm6 (candidate division)	89.98	0	1	0	0	0	4	0	0	5
OTU_1038	planctomycetes; planctomycetia; planctomycetales; planctomycetaceae; rhodopirellula; rhodopirellula spp.	89.7233	1	0	0	0	0	0	0	0	0
OTU_1039	proteobacteria; gammaproteobacteria; methylococcales; crenotrichaceae; crenothrix; crenothrix spp.	85.8369	0	0	0	0	3	0	0	0	0
OTU_1041	proteobacteria; gammaproteobacteria; alteromonadales; alteromonadaceae; haliea; haliea spp.	95.4183	15	0	3	1	0	0	0	0	0
OTU_1042	proteobacteria; betaproteobacteria; burkholderiales; comamonadaceae; simplicispira; simplicispira spp.	89.4523	22	8	16	1	0	0	0	0	0
OTU_1044	bacteroidetes; sphingobacteriia; sphingobacteriales; saprospiraceae; lewinella; lewinella spp.	89.0656	37	0	1	8	4	0	0	0	0
OTU_1045	planctomycetes; planctomycetia; planctomycetales; planctomycetaceae; planctomyces; planctomyces spp.	96.4427	0	0	1	0	0	0	0	0	0
OTU_1046	planctomycetes; planctomycetia; planctomycetales; planctomycetaceae; rhodopirellula; rhodopirellula spp.	85.4291	0	7	0	0	14	0	0	0	0
OTU_1047	planctomycetes; planctomycetia; planctomycetales; planctomycetaceae; rhodopirellula; rhodopirellula spp.	85.4291	0	0	0	1	9	0	0	0	0
OTU_1049	bacteroidetes; flavobacteriia; flavobacteriales; flavobacteriaceae; flavobacterium; flavobacterium antarcticum	87.0334	0	0	0	0	0	0	0	1	25
OTU_1050	bacteroidetes; flavobacteriia; flavobacteriales; cryomorphaceae; owenweeksia; owenweeksia hongkongensis	90.8184	11	0	0	0	0	0	0	33	0
OTU_1051	bacteroidetes; flavobacteriia; flavobacteriales; cryomorphaceae; owenweeksia; owenweeksia spp.	85.6016	0	1	43	0	4	0	0	0	0
OTU_1052	proteobacteria; deltaproteobacteria; desulfobacterales; desulfobulbaceae; desulfobulbus; desulfobulbus spp.	90.3226	1	5	0	0	4	0	0	0	0
OTU_1053	proteobacteria; alphaproteobacteria; rickettsiales; mitochondria; mitochondria; mitochondria spp.	90.9871	32	0	0	3	4	0	0	0	9
OTU_1054	proteobacteria; gammaproteobacteria; chromatiales; chromatiaceae; nitrosococcus; nitrosococcus spp.	96.5517	0	2	1	0	4	0	4	0	0
OTU_1055	actinobacteria; actinobacteria; micrococcales; microbacteriaceae; candidatusaquiluna; candidatusaquiluna spp.	92.0998	4	6	0	0	14	0	0	1	0
OTU_1056	bacteroidetes; flavobacteriia; flavobacteriales; flavobacteriaceae; flagellimonas; flagellimonas spp.	93.4911	1	0	0	0	1	0	0	0	0
OTU_1057	bacteroidetes; cytophagia; cytophagales; flammeovirgaceae; fulvivirga; fulvivirga spp.	86.0558	9	0	0	0	3	0	0	0	0
OTU_1058	firmicutes; clostridia; clostridiales; clostridiaceae; clostridiisalibacter; clostridiisalibacter spp.	89.9598	0	0	1	0	0	0	0	1	0
OTU_1059	metazoa; arthropoda; insecta; hemiptera; aphididae; rhodobium; rhodobium spp.	94.8387	0	0	1	0	1	2	0	0	0
OTU_1061	planctomycetes; planctomycetia; planctomycetales; planctomycetaceae; rhodopirellula; rhodopirellula spp.	86.0236	0	23	0	0	13	0	0	0	0
OTU_1062	bacteroidetes; flavobacteriia; flavobacteriales; flavobacteriaceae; meridianimaribacter; meridianimaribacter spp.	99.0138	9	5	0	0	22	0	0	0	0
OTU_1063	proteobacteria; gammaproteobacteria; methylococcales; etsho; etsho; methylococcaceae bacterium	91.1591	0	5	1	0	1	2	0	0	0
OTU_1065	actinobacteria; actinobacteria; actinomycetales; streptomycetaceae; streptomyces; streptomyces achromogenes	74.6421	0	0	0	1	0	0	3	0	6
OTU_1066	planctomycetes; planctomycetia; planctomycetales; planctomycetaceae; planctomyces; planctomyces spp.	97.1487	0	0	0	0	0	0	3	0	3
OTU_1067	verrucomicrobia; verrucomicrobiae; verrucomicrobiales; verrucomicrobiaceae; rubritalea; rubritalea spp.	94.2801	27	2	9	0	0	0	0	0	1
OTU_1068	proteobacteria; alphaproteobacteria; rickettsiales; holosporaceae; holospora; holospora spp.	96.3597	4	3	12	5	3	6	0	0	4
OTU_1070	proteobacteria; alphaproteobacteria; rhizobiales; rhodobiaceae; afifella; afifella spp.	99.115	0	0	0	0	5	2	5	0	1
OTU_1071	proteobacteria; alphaproteobacteria; rhodospirillales; rhodospirillaceae; defluviicoccus; defluviicoccus spp.	91.3978	5	1	7	0	0	0	0	0	0
OTU_1072	planctomycetes; phycisphaerae; phycisphaerales; phycisphaeraceae; phycisphaera; phycisphaera spp.	80.5439	0	1	1	1	6	0	0	4	0
OTU_1074	bacteroidetes; flavobacteriia; flavobacteriales; flavobacteriaceae; sufflavibacter; sufflavibacter spp.	84.8907	7	26	0	0	1	0	0	0	0
OTU_1075	bacteroidetes; flavobacteriia; flavobacteriales; flavobacteriaceae; cellulophaga; cellulophaga spp.	91.8489	1	7	0	0	2	0	0	1	0
OTU_1076	firmicutes; clostridia; clostridiales; christensenellaceae; christensenella; christensenella spp.	84.4794	0	2	11	0	3	0	4	0	1
OTU_1077	planctomycetes; planctomycetia; planctomycetales; planctomycetaceae; rhodopirellula; rhodopirellula spp.	87.1795	0	0	0	0	0	0	46	0	0
OTU_1078	proteobacteria; alphaproteobacteria; rhodobacterales; rhodobacteraceae; sediminimonas; sediminimonas spp.	92.6667	1	0	1	2	0	0	0	0	1
OTU_1079	planctomycetes; planctomycetia; planctomycetales; planctomycetaceae; rhodopirellula; rhodopirellula spp.	90.835	0	0	0	0	6	0	0	0	0
OTU_1081	planctomycetes; planctomycetia; planctomycetales; planctomycetaceae; blastopirellula; blastopirellula spp.	90.8	6	0	0	0	0	0	0	0	0
OTU_1084	planctomycetes; planctomycetia; planctomycetales; planctomycetaceae; blastopirellula; blastopirellula spp.	91.9662	0	0	15	0	0	0	0	0	0
OTU_1086	proteobacteria; betaproteobacteria; burkholderiales; comamonadaceae; albidiferax; albidiferax spp.	82.4561	0	17	23	0	1	0	0	0	0
OTU_1087	proteobacteria; alphaproteobacteria; rhodobacterales; rhodobacteraceae; sediminimonas; sediminimonas spp.	89.5556	5	0	13	2	14	2	0	16	0
OTU_1088	bacteroidetes; flavobacteriia; flavobacteriales; cryomorphaceae; cryomorpha; cryomorpha spp.	88.1188	0	0	1	0	15	0	0	0	0
OTU_1089	bacteroidetes; bacteroidetes; bacteroidetes; bacteroidetes; marinifilum; marinifilum spp.	93.6382	0	0	0	0	2	0	45	0	0
OTU_1090	proteobacteria; gammaproteobacteria; chromatiales; granulosicoccaceae; granulosicoccus; granulosicoccus spp.	92.9119	6	1	0	0	12	0	0	0	0
OTU_1091	proteobacteria; deltaproteobacteria; syntrophobacterales; syntrophaceae; smithella; smithella spp.	83.6735	5	4	0	0	0	0	0	0	0
OTU_1092	scherffelia dubia viridiplantae; chlorophyta; chlorodendrophyceae; chlorodendrales; chlorodendraceae; scherffelia; scherffelia dubia;superkingdomeukaryota	89.6406	0	4	13	0	1	0	1	0	0
OTU_1094	actinobacteria; actinobacteria; actinomycetales; corynebacteriaceae; corynebacterium; corynebacterium spp.	97.9424	2	0	0	0	1	0	0	0	1
OTU_1095	proteobacteria; alphaproteobacteria; rhodobacterales; rhodobacteraceae; pseudoruegeria; pseudoruegeria spp.	98.0519	3	0	0	30	1	0	0	0	6
OTU_1096	firmicutes; clostridia; clostridiales; ruminococcaceae; ruminococcus; ruminococcus spp.	88.1002	1	0	0	0	0	0	0	0	0
OTU_1097	proteobacteria; alphaproteobacteria; rhodobacterales; rhodobacteraceae; albimonas; albimonas spp.	96.9027	7	0	0	16	8	0	0	0	15
OTU_1098	tenericutes; mollicutes; mycoplasmatales; mycoplasmataceae; mycoplasma; mycoplasma vulturii	77.7336	0	0	0	0	0	46	0	0	0
OTU_1099	bacteroidetes; cytophagia; cytophagales; flammeovirgaceae; persicobacter; persicobacter spp.	95.6088	12	13	0	0	15	0	0	1	0
OTU_1101	bacteroidetes; flavobacteriia; flavobacteriales; flavobacteriaceae; tenacibaculum; tenacibaculum spp.	96.7347	0	0	0	8	1	3	0	0	3
OTU_1102	proteobacteria; gammaproteobacteria; enterobacteriales; enterobacteriaceae; kluyvera; kluyvera ascorbata	97.2495	4	5	0	1	6	5	0	0	0
OTU_1103	proteobacteria; alphaproteobacteria; rhodobacterales; rhodobacteraceae; ruegeria; ruegeria spp.	96.4602	16	2	2	5	21	2	0	2	1
OTU_1105	proteobacteria; deltaproteobacteria; myxococcales; nannocystineae; nannocystineae; nannocystineae spp.	83.7786	0	0	1	0	0	0	0	0	0
OTU_1106	proteobacteria; alphaproteobacteria; rhizobiales; methylocystaceae; methylosinus; methylosinus spp.	85.0622	4	0	0	0	0	0	0	12	0
OTU_1107	No hits found		0	0	0	0	0	0	0	1	0
OTU_1108	cyanobacteria; cyanobacteria; oscillatoriales; oscillatoriales; phormidesmis; phormidium pristleyi	90.7895	0	0	0	0	0	0	0	2	43
OTU_1109	bacteroidetes; flavobacteriia; flavobacteriales; flavobacteriaceae; marixanthomonas; marixanthomonas spp.	93.2673	9	0	2	0	1	0	0	0	8
OTU_1110	eu038006.1 episodic subaerial speleogenesis controlled mineralogy microbial colonization and condensate geochemistry acidic cavewall biofilm lower kane cave 189 m location clone lkcacid47 tm6 (candidate division) ; tm6 (candidate division) ; tm6 (candidate division) ; tm6 (candidate division) ; tm6 (candidate division) ; tm6 (candidate division)	91.2	5	1	0	0	1	0	0	0	3
OTU_1111	proteobacteria; alphaproteobacteria; rhizobiales; methylocystaceae; methylosinus; methylosinus spp.	84.4398	0	0	0	0	0	0	0	0	3
OTU_1112	lentisphaerae; lentisphaeria; lentisphaeria; victivallaceae; victivallis; victivallis spp.	84.6473	0	0	46	0	0	0	0	0	0
OTU_1113	planctomycetes; planctomycetia; planctomycetales; planctomycetaceae; blastopirellula; blastopirellula spp.	96.6316	7	0	0	3	16	0	5	0	0
OTU_1114	bacteroidetes; cytophagia; cytophagales; cytophagaceae; ekhidna; flexibacteraceae bacterium	97.6596	6	0	0	2	0	0	7	0	1
OTU_1115	proteobacteria; alphaproteobacteria; rhodospirillales; rhodospirillaceae; phaeospirillum; phaeospirillum fulvum	99.1111	2	2	0	3	0	0	0	0	3
OTU_1117	bacteroidetes; cytophagia; cytophagales; flammeovirgaceae; reichenbachiella; reichenbachiella spp.	97.4104	12	0	0	29	4	0	0	0	1
OTU_1118	proteobacteria; alphaproteobacteria; rhodospirillales; rhodospirillaceae; thalassospira; thalassospira spp.	90.9091	0	1	42	0	0	0	0	0	0
OTU_1119	planctomycetes; planctomycetia; planctomycetales; planctomycetaceae; planctomyces; planctomyces spp.	96.3563	15	0	0	0	14	0	0	0	1
OTU_1120	planctomycetes; planctomycetia; planctomycetales; planctomycetaceae; rhodopirellula; rhodopirellula spp.	87.5764	0	0	0	0	0	0	0	0	1
OTU_1121	proteobacteria; alphaproteobacteria; rhodospirillales; rhodospirillaceae; azospirillum; azospirillum spp.	94.6903	13	9	7	0	0	0	0	0	0
OTU_1123	proteobacteria; gammaproteobacteria; legionellales; coxiellaceae; aquicella; aquicella spp.	88.2583	10	32	0	0	0	0	0	0	0
OTU_1124	proteobacteria; gammaproteobacteria; oceanospirillales; oceanospirillaceae; balneatrix; balneatrix spp.	89.7436	0	0	0	0	0	0	0	0	5
OTU_1125	metazoa; arthropoda; insecta; hemiptera; aphididae; rhodobium; rhodobium spp.	93.1034	10	2	0	0	0	0	0	0	0
OTU_1126	bacteroidetes; flavobacteriia; flavobacteriales; flavobacteriaceae; coralibacter; coralibacter albidoflavus	95.9402	0	0	1	1	0	0	0	0	0
OTU_1127	firmicutes; clostridia; clostridiales; clostridiaceae; clostridium; clostridium spp.	90.4858	0	0	0	0	44	0	0	0	0
OTU_1128	bacteroidetes; flavobacteriia; flavobacteriales; flavobacteriaceae; tenacibaculum; tenacibaculum aestuarii	96.0396	0	0	0	0	1	0	15	0	0
OTU_1129	gu119237.1 threatened corals provide microbial habitats reef water clone reefg10 ws3 (candidate division) ; ws3 (candidate division) ; ws3 (candidate division) ; ws3 (candidate division) ; ws3 (candidate division) ; ws3 (candidate division)	78.0718	4	0	0	3	6	0	0	0	3
OTU_1131	proteobacteria; gammaproteobacteria; thiotrichales; thiotrichaceae; leucothrix; leucothrix spp.	86.0687	40	0	0	0	5	0	0	0	0
OTU_1132	planctomycetes; planctomycetia; planctomycetales; planctomycetaceae; blastopirellula; blastopirellula spp.	96.4583	0	0	0	0	29	0	0	0	0
OTU_1133	proteobacteria; alphaproteobacteria; rhodobacterales; rhodobacteraceae; marivita; gaetbulicola byunsanensis	96.0177	2	23	17	0	2	0	0	0	0
OTU_1134	proteobacteria; deltaproteobacteria; myxococcales; nannocystineae; nannocystineae; nannocystineae spp.	96.4948	0	0	29	8	4	5	0	2	1
OTU_1135	planctomycetes; planctomycetia; planctomycetales; planctomycetaceae; rhodopirellula; rhodopirellula spp.	89.2216	1	14	0	0	7	0	7	0	0
OTU_1136	planctomycetes; planctomycetia; planctomycetales; planctomycetaceae; rhodopirellula; rhodopirellula spp.	86.3724	0	0	0	0	0	0	0	42	0
OTU_1137	bacteroidetes; flavobacteriia; flavobacteriales; cryomorphaceae; owenweeksia; owenweeksia spp.	90.8907	0	0	10	0	0	0	0	18	8
OTU_1139	proteobacteria; deltaproteobacteria; bdellovibrionales; bdellovibrionaceae; bdellovibrio; bdellovibrio spp.	87.0637	3	0	1	0	10	0	0	0	0
OTU_1140	bacteroidetes; flavobacteriia; flavobacteriales; flavobacteriaceae; winogradskyella; winogradskyella spp.	96.6469	37	0	0	0	0	0	0	0	0
OTU_1141	bacteroidetes; cytophagia; cytophagales; flammeovirgaceae; roseivirga; roseivirga ehrenbergii	97.3896	6	0	0	23	8	0	0	0	6
OTU_1142	proteobacteria; alphaproteobacteria; rickettsiales; rickettsiaceae; rickettsia; rickettsia spp.	73.3333	19	0	13	7	3	0	0	0	1
OTU_1143	proteobacteria; betaproteobacteria; burkholderiales; alcaligenaceae; achromobacter; achromobacter spp.	96.9027	4	1	6	0	7	0	0	0	1
OTU_1144	planctomycetes; planctomycetia; planctomycetales; planctomycetaceae; rhodopirellula; rhodopirellula spp.	89.6761	0	0	0	0	0	0	0	0	1
OTU_1145	proteobacteria; alphaproteobacteria; rhodobacterales; rhodobacteraceae; thalassobius; thalassobius spp.	98.4513	86	14	10	40	154	4	21	16	77
OTU_1146	planctomycetes; planctomycetia; planctomycetales; planctomycetaceae; blastopirellula; blastopirellula spp.	89.234	0	0	0	0	0	0	1	0	0
OTU_1147	proteobacteria; betaproteobacteria; gallionellales; gallionellaceae; sideroxydans; sideroxydans spp.	93.2406	0	0	0	0	5	1	12	2	2
OTU_1148	planctomycetes; planctomycetia; planctomycetales; planctomycetaceae; rhodopirellula; rhodopirellula spp.	85.7426	5	0	0	0	0	0	0	0	0
OTU_1149	actinobacteria; actinobacteria; acidimicrobiales; acidimicrobiales; acidimicrobiales; acidimicrobiales spp.	77.6923	20	0	0	5	0	0	0	0	0
OTU_1150	nitrospirae; nitrospira; nitrospirales; nitrospiraceae; leptospirillum; leptospirillum spp.	94.0945	2	0	1	1	1	0	0	0	0
OTU_1151	bacteroidetes; flavobacteriia; flavobacteriales; flavobacteriaceae; nonlabens; persicivirga xylanidelens	86.7327	0	0	0	0	0	1	0	0	0
OTU_1152	firmicutes; clostridia; clostridiales; lachnospiraceae; moryella; moryella spp.	88.4232	0	0	0	7	0	0	13	0	5
OTU_1153	planctomycetes; planctomycetia; planctomycetales; planctomycetaceae; pirellula; pirellula spp.	96.1145	0	5	0	0	2	0	0	0	0
OTU_1154	firmicutes; clostridia; clostridiales; lachnospiraceae; dorea; dorea spp.	89.3574	4	0	2	1	0	0	0	0	0
OTU_1155	bacteroidetes; sphingobacteriia; sphingobacteriales; sphingobacteriales; ferruginibacter; ferruginibacter spp.	87.4502	0	2	0	0	0	0	0	0	2
OTU_1156	scherffelia dubia viridiplantae; chlorophyta; chlorodendrophyceae; chlorodendrales; chlorodendraceae; scherffelia; scherffelia dubia;superkingdomeukaryota	84.1542	12	7	0	2	26	0	0	0	1
OTU_1157	proteobacteria; alphaproteobacteria; rhodobacterales; rhodobacteraceae; marinovum; marinovum spp.	96.6814	0	0	0	0	3	0	0	0	0
OTU_1159	proteobacteria; alphaproteobacteria; rhodobacterales; rhodobacteraceae; roseovarius; roseovarius spp.	95.354	155	9	3	11	2	11	0	13	11
OTU_1160	proteobacteria; deltaproteobacteria; desulfobacterales; desulfobulbaceae; desulfopila; desulfopila spp.	91.7625	4	2	0	0	5	0	0	0	0
OTU_1161	proteobacteria; betaproteobacteria; rhodocyclales; rhodocyclaceae; methyloversatilis; methyloversatilis universalis	99.4036	11	8	0	2	3	0	1	3	8
OTU_1162	proteobacteria; deltaproteobacteria; myxococcales; nannocystineae; nannocystineae; nannocystineae spp.	96.8566	0	0	0	0	0	0	1	0	0
OTU_1164	proteobacteria; alphaproteobacteria; rhizobiales; bradyrhizobiaceae; bradyrhizobium; bradyrhizobium spp.	79.7945	18	0	0	3	0	0	0	0	0
OTU_1165	proteobacteria; alphaproteobacteria; rhodospirillales; rhodospirillaceae; defluviicoccus; defluviicoccus spp.	92.2311	7	0	0	0	1	0	0	0	0
OTU_1166	actinobacteria; actinobacteria; acidimicrobiales; acidimicrobiales; acidimicrobiales; acidimicrobiales spp.	78.835	0	2	0	0	0	0	0	0	0
OTU_1168	firmicutes; clostridia; clostridiales; lachnospiraceae; dorea; dorea spp.	89.9598	0	0	0	0	0	0	0	1	40
OTU_1169	proteobacteria; gammaproteobacteria; legionellales; coxiellaceae; aquicella; aquicella spp.	87.5	0	0	0	0	3	0	0	1	0
OTU_1170	proteobacteria; candidatusthiobios; candidatusthiobios; candidatusthiobios; candidatusthiobios; candidatusthiobios spp.	82.9218	10	0	0	0	0	0	0	8	0
OTU_1171	planctomycetes; planctomycetia; planctomycetales; planctomycetaceae; blastopirellula; blastopirellula spp.	91.8919	0	0	0	0	0	0	0	0	14
OTU_1172	proteobacteria; gammaproteobacteria; oceanospirillales; alcanivoracaceae; alcanivorax; alcanivorax spp.	99.0138	0	0	0	0	5	0	0	0	0
OTU_1173	proteobacteria; deltaproteobacteria; desulfovibrionales; desulfovibrionaceae; desulfovibrio; desulfovibrio spp.	95.6522	6	1	70	0	5	0	6	0	2
OTU_1174	No hits found		0	1	2	0	2	0	0	0	0
OTU_1175	firmicutes; clostridia; clostridiales; christensenellaceae; christensenella; christensenella spp.	82.0158	0	0	0	0	0	1	0	0	0
OTU_1176	metazoa; arthropoda; insecta; hemiptera; aphididae; rhodobium; rhodobium spp.	95.2484	0	8	6	1	11	0	0	5	3
OTU_1177	proteobacteria; alphaproteobacteria; kordiimonadales; kordiimonadaceae; kordiimonas; kordiimonas spp.	89.6774	6	14	10	17	4	8	0	0	2
OTU_1178	verrucomicrobia; verrucomicrobiae; verrucomicrobiales; verrucomicrobiaceae; roseibacillus; roseibacillus spp.	85.8871	0	0	1	0	0	0	0	0	2
OTU_1179	proteobacteria; alphaproteobacteria; rhodobacterales; rhodobacteraceae; thalassobacter; thalassobacter spp.	98.2301	3	0	41	0	0	0	0	1	0
OTU_1180	bacteroidetes; cytophagia; cytophagales; flammeovirgaceae; candidatuspaenicardinium; cardinium endosymbiontofculicoidesarakawae	84.6918	0	0	1	1	5	0	0	0	0
OTU_1181	bacteroidetes; bacteroidetes; bacteroidetes; bacteroidetes; marinifilum; marinifilum spp.	94.6746	7	34	0	0	0	0	0	0	0
OTU_1183	proteobacteria; deltaproteobacteria; myxococcales; kofleriaceae; haliangium; haliangium spp.	89.4325	1	0	0	1	0	0	0	0	0
OTU_1184	proteobacteria; deltaproteobacteria; myxococcales; nannocystineae; nannocystineae; nannocystineae spp.	85.1992	5	1	0	1	0	0	0	1	0
OTU_1187	proteobacteria; gammaproteobacteria; methylococcales; methylococcaceae; methylocaldum; methylocaldum spp.	88.0626	0	0	0	0	1	0	0	0	0
OTU_1188	planctomycetes; planctomycetia; planctomycetales; planctomycetaceae; pirellula; pirellula spp.	90.9278	6	8	0	1	0	0	0	1	0
OTU_1189	proteobacteria; gammaproteobacteria; enterobacteriales; enterobacteriaceae; escherichiashigella; escherichiashigella spp.	84.7195	0	0	0	1	0	0	0	0	0
OTU_1191	bacteroidetes; flavobacteriia; flavobacteriales; flavobacteriaceae; flavobacterium; flavobacterium aquatile	87.6248	3	7	0	10	15	0	0	0	0
OTU_1192	eu700157.1 study on shantou bay marine sediments microorganisms sediment clone stu15 gn02 (candidate division) ; gn02 (candidate division) ; gn02 (candidate division) ; gn02 (candidate division) ; gn02 (candidate division) ; gn02 (candidate division)	93.9457	0	0	7	0	1	0	0	0	2
OTU_1193	bacteroidetes; cytophagia; cytophagales; flammeovirgaceae; candidatusamoebophilus; candidatusamoebophilus spp.	95.8167	0	0	38	0	2	0	0	0	0
OTU_1194	proteobacteria; alphaproteobacteria; rhodobacterales; rhodobacteraceae; paracoccus; paracoccus zeaxanthinifaciens	97.7876	4	1	0	0	0	0	9	1	26
OTU_1195	bacteroidetes; flavobacteriia; flavobacteriales; flavobacteriaceae; muricauda; muricauda spp.	97.2332	0	0	1	0	0	0	0	0	0
OTU_1196	bacteroidetes; flavobacteriia; flavobacteriales; flavobacteriaceae; tenacibaculum; tenacibaculum japonica	99.2079	1	0	0	3	0	13	0	20	6
OTU_1199	bacteroidetes; flavobacteriia; flavobacteriales; flavobacteriaceae; yeosuana; yeosuana spp.	91.4851	36	0	0	0	3	0	0	0	0
OTU_1201	proteobacteria; gammaproteobacteria; chromatiales; granulosicoccaceae; granulosicoccus; granulosicoccus spp.	92.9119	0	5	0	0	14	0	0	0	0
OTU_1203	proteobacteria; gammaproteobacteria; oceanospirillales; alcanivoracaceae; alcanivorax; alcanivorax spp.	93.8856	0	0	9	3	19	0	0	0	1
OTU_1205	bacteroidetes; flavobacteriia; flavobacteriales; flavobacteriaceae; lutibacter; lutibacter spp.	86.1933	27	0	0	0	1	0	0	0	10
OTU_1207	bacteroidetes; cytophagia; cytophagales; amoebophilaceae; candidatus amoebophilus; candidatus amoebophilus asiaticus	88.8889	0	0	0	0	0	0	1	0	0
OTU_1208	planctomycetes; planctomycetia; planctomycetales; planctomycetaceae; blastopirellula; blastopirellula spp.	96.5885	0	0	0	0	0	0	0	0	42
OTU_1209	nitrospirae; nitrospira; nitrospira; nitrospira; nitrospira; nitrospira spp.	91.6	0	1	0	0	0	0	13	1	0
OTU_1210	proteobacteria; gammaproteobacteria; legionellales; coxiellaceae; aquicella; aquicella spp.	85.687	0	0	0	0	0	0	18	2	0
OTU_1212	proteobacteria; alphaproteobacteria; parvularculales; parvularculaceae; parvularcula; parvularcula spp.	90.4867	6	2	0	0	7	1	0	0	0
OTU_1213	firmicutes; clostridia; halanaerobiales; halanaerobiaceae; halocella; halocella spp.	97.0276	2	0	1	0	17	1	0	0	0
OTU_1214	bacteroidetes; sphingobacteriia; sphingobacteriales; saprospiraceae; lewinella; lewinella spp.	98.4158	2	0	0	0	0	0	10	0	6
OTU_1215	planctomycetes; planctomycetia; planctomycetales; planctomycetaceae; rhodopirellula; rhodopirellula spp.	90.9836	0	0	39	0	0	0	0	0	0
OTU_1217	bacteroidetes; cytophagia; cytophagales; flammeovirgaceae; candidatusamoebophilus; candidatusamoebophilus spp.	96.6135	0	0	0	0	0	0	0	0	3
OTU_1218	bacteroidetes; cytophagia; cytophagales; flammeovirgaceae; fulvivirga; fulvivirga spp.	95.4183	13	0	15	0	0	0	0	0	0
OTU_1219	proteobacteria; deltaproteobacteria; desulfuromonadales; geobacteraceae; geothermobacter; geothermobacter spp.	80	46	0	0	0	8	0	0	0	0
OTU_1220	bacteroidetes; flavobacteriia; flavobacteriales; cryomorphaceae; crocinitomix; crocinitomix spp.	91.2698	11	0	0	0	1	0	0	0	0
OTU_1224	proteobacteria; alphaproteobacteria; rhodobacterales; rhodobacteraceae; nautella; nautella italica	95.3846	3	0	2	6	20	0	1	1	15
OTU_1225	bacteroidetes; cytophagia; cytophagales; flammeovirgaceae; fabibacter; fabibacter spp.	97.4104	30	0	0	0	6	0	0	0	0
OTU_1226	proteobacteria; gammaproteobacteria; legionellales; legionellaceae; legionella; legionella spp.	89.2578	2	1	0	0	0	0	0	0	0
OTU_1227	metazoa; arthropoda; insecta; hemiptera; aphididae; rhodobium; rhodobium spp.	96.0177	0	0	0	1	0	0	0	0	1
OTU_1228	bacteroidetes; flavobacteriia; flavobacteriales; cryomorphaceae; owenweeksia; owenweeksia spp.	96.6203	4	0	0	9	7	0	0	9	0
OTU_1229	firmicutes; clostridia; clostridiales; ruminococcaceae; ruminiclostridium; clostridium straminisolvens	87.4494	1	0	0	0	0	0	37	0	0
OTU_1230	bacteroidetes; cytophagia; cytophagales; flammeovirgaceae; reichenbachiella; reichenbachiella spp.	87.4751	0	0	0	0	0	0	0	0	38
OTU_1232	metazoa; mollusca; gastropoda; gastropoda; pomatiopsidae; coxiella; coxiella spp.	92.3077	0	32	0	0	0	0	0	0	0
OTU_1233	proteobacteria; alphaproteobacteria; rhodospirillales; rhodospirillaceae; thalassospira; thalassospira spp.	91.8103	2	0	0	20	1	0	0	0	0
OTU_1234	proteobacteria; alphaproteobacteria; rhodospirillales; rhodospirillaceae; pelagibius; pelagibius spp.	96.8685	0	0	0	0	0	0	0	0	1
OTU_1235	planctomycetes; planctomycetia; planctomycetales; planctomycetaceae; rhodopirellula; rhodopirellula spp.	87.1287	1	0	0	0	0	0	0	0	0
OTU_1236	proteobacteria; alphaproteobacteria; rhizobiales; hyphomicrobiaceae; devosia; devosia spp.	93.3868	0	0	0	1	0	0	1	0	37
OTU_1237	viridiplantae; streptophyta; streptophyta; caryophyllales; amaranthaceae; bosea; bosea spp.	93.9394	4	0	0	0	1	0	0	1	1
OTU_1238	planctomycetes; planctomycetia; planctomycetales; planctomycetaceae; rhodopirellula; rhodopirellula spp.	96.5795	0	9	0	0	4	0	5	1	0
OTU_1240	bacteroidetes; flavobacteriia; flavobacteriales; flavobacteriaceae; polaribacter; polaribacter spp.	93.8856	0	0	1	0	39	0	0	0	0
OTU_1241	metazoa; arthropoda; insecta; hemiptera; aphididae; rhodobium; rhodobium spp.	90.5172	0	0	0	0	38	0	0	0	0
OTU_1242	proteobacteria; gammaproteobacteria; chromatiales; granulosicoccaceae; granulosicoccus; granulosicoccus spp.	88.3399	0	0	0	0	3	0	0	0	1
OTU_1243	bacteroidetes; flavobacteriia; flavobacteriales; flavobacteriaceae; winogradskyella; winogradskyella spp.	84.1487	14	3	0	0	0	3	0	17	4
OTU_1245	proteobacteria; alphaproteobacteria; rhodospirillales; rhodospirillaceae; defluviicoccus; defluviicoccus spp.	91.4163	0	0	0	0	0	0	9	5	0
OTU_1246	metazoa; mollusca; gastropoda; gastropoda; pomatiopsidae; coxiella; coxiella spp.	91.3043	0	0	0	0	2	0	1	0	0
OTU_1247	firmicutes; clostridia; clostridiales; clostridiaceae; clostridium; clostridium spp.	88.7776	0	2	0	2	5	0	0	0	34
OTU_1248	actinobacteria; actinobacteria; acidimicrobiales; acidimicrobiales; acidimicrobiales; acidimicrobiales spp.	86.9141	3	1	7	0	4	0	0	0	0
OTU_1249	bacteroidetes; sphingobacteriia; sphingobacteriales; saprospiraceae; lewinella; lewinella cohaerens	86.9822	0	0	0	0	0	0	0	0	39
OTU_1250	actinobacteria; actinobacteria; acidimicrobiales; acidimicrobiales; acidimicrobiales; acidimicrobiales spp.	78.7645	8	3	0	0	0	10	0	8	1
OTU_1251	planctomycetes; planctomycetia; planctomycetales; planctomycetaceae; planctomyces; planctomyces spp.	89.613	0	0	21	0	0	0	0	0	0
OTU_1252	proteobacteria; betaproteobacteria; burkholderiales; comamonadaceae; simplicispira; simplicispira spp.	76.1639	6	0	0	0	0	0	0	1	7
OTU_1254	proteobacteria; betaproteobacteria; burkholderiales; burkholderiaceae; cupriavidus; cupriavidus metallidurans	99.4036	0	2	7	5	0	4	0	0	0
OTU_1255	planctomycetes; phycisphaerae; phycisphaerales; phycisphaeraceae; phycisphaera; phycisphaera spp.	81.8372	0	0	0	0	0	0	0	4	0
OTU_1259	firmicutes; clostridia; clostridiales; clostridiaceae; clostridiisalibacter; clostridiisalibacter spp.	90.9457	0	0	0	0	0	0	24	0	13
OTU_1260	bacteroidetes; flavobacteriia; flavobacteriales; cryomorphaceae; owenweeksia; owenweeksia spp.	88.1188	0	0	0	15	9	0	0	0	4
OTU_1261	metazoa; arthropoda; insecta; hemiptera; aphididae; rhodobium; rhodobium spp.	93.5345	0	1	0	0	0	0	0	0	0
OTU_1262	metazoa; arthropoda; insecta; hemiptera; aphididae; rhodobium; rhodobium spp.	92.4779	1	0	9	3	6	0	1	0	0
OTU_1263	bacteroidetes; cytophagia; cytophagales; flammeovirgaceae; reichenbachiella; reichenbachiella spp.	99.006	0	0	17	0	1	0	0	0	0
OTU_1264	proteobacteria; deltaproteobacteria; myxococcales; kofleriaceae; haliangium; haliangium spp.	83.9695	16	0	0	4	14	0	0	0	8
OTU_1265	actinobacteria; actinobacteria; acidimicrobiales; acidimicrobiales; acidimicrobiales; acidimicrobiales spp.	97.2973	1	0	10	0	8	0	0	0	0
OTU_1266	metazoa; arthropoda; insecta; hemiptera; aphididae; rhodobium; rhodobium spp.	93.5345	13	0	0	0	0	0	0	0	0
OTU_1270	bacteroidetes; flavobacteriia; flavobacteriales; flavobacteriaceae; tenacibaculum; tenacibaculum spp.	94.4773	0	0	0	0	0	1	34	0	1
OTU_1271	proteobacteria; alphaproteobacteria; rhodobacterales; rhodobacteraceae; wenxinia; wenxinia spp.	95.4955	26	5	12	13	33	7	5	15	11
OTU_1274	proteobacteria; gammaproteobacteria; oceanospirillales; oceanospirillaceae; oceaniserpentilla; oceaniserpentilla spp.	94.4773	4	1	0	1	2	0	4	6	0
OTU_1275	proteobacteria; gammaproteobacteria; thiotrichales; piscirickettsiaceae; cycloclasticus; cycloclasticus spp.	87.0588	7	9	17	0	0	0	0	1	2
OTU_1276	bacteroidetes; flavobacteriia; flavobacteriales; flavobacteriaceae; muricauda; muricauda spp.	94.0828	0	1	0	0	0	0	0	1	0
OTU_1278	firmicutes; clostridia; halanaerobiales; halanaerobiaceae; halanaerobium; halanaerobium spp.	96.9697	0	0	0	0	0	0	1	0	0
OTU_1279	proteobacteria; gammaproteobacteria; alteromonadales; colwelliaceae; colwellia; colwellia spp.	86.4078	1	3	7	0	11	0	0	0	0
OTU_1280	proteobacteria; alphaproteobacteria; kordiimonadales; kordiimonadaceae; kordiimonas; kordiimonas spp.	95.8963	2	0	0	29	0	0	1	0	4
OTU_1281	proteobacteria; alphaproteobacteria; rhodospirillales; rhodospirillaceae; fodinicurvata; fodinicurvata spp.	99.115	1	0	0	0	0	0	0	0	1
OTU_1282	proteobacteria; gammaproteobacteria; thiotrichales; piscirickettsiaceae; piscirickettsia; piscirickettsia spp.	84.8907	0	0	0	3	0	0	23	0	0
OTU_1283	proteobacteria; alphaproteobacteria; rhodobacterales; rhodobacteraceae; roseovarius; roseovarius spp.	98	1574	571	382	491	579	216	145	452	215
OTU_1285	bacteroidetes; flavobacteriia; flavobacteriales; flavobacteriaceae; sufflavibacter; sufflavibacter spp.	88.3168	0	0	0	0	36	0	0	0	0
OTU_1287	proteobacteria; alphaproteobacteria; rhizobiales; rhizobiaceae; rhizobium; rhizobium spp.	86.6928	0	0	1	0	0	0	0	0	0
OTU_1288	firmicutes; clostridia; clostridiales; clostridiaceae; clostridium; clostridium spp.	88.0808	0	10	19	0	1	0	0	0	8
OTU_1289	firmicutes; clostridia; clostridiales; christensenellaceae; christensenella; christensenella spp.	88.7526	0	0	0	0	1	0	0	0	0
OTU_1292	proteobacteria; alphaproteobacteria; rhodospirillales; rhodospirillaceae; skermanella; skermanella spp.	90.9091	0	0	0	0	0	0	0	1	0
OTU_1293	bacteroidetes; cytophagia; cytophagales; flammeovirgaceae; candidatusamoebophilus; candidatusamoebophilus spp.	97.1944	1	0	0	0	0	0	0	0	0
OTU_1294	proteobacteria; alphaproteobacteria; rhodobacterales; rhodobacteraceae; loktanella; loktanella spp.	97.1239	0	2	1	1	0	10	0	7	0
OTU_1295	proteobacteria; gammaproteobacteria; thiotrichales; piscirickettsiaceae; cycloclasticus; cycloclasticus spp.	91.716	0	0	0	0	0	0	0	15	1
OTU_1296	bacteroidetes; sphingobacteriia; sphingobacteriales; saprospiraceae; lewinella; lewinella spp.	86.811	4	0	1	0	0	0	0	0	0
OTU_1298	planctomycetes; planctomycetia; planctomycetales; planctomycetaceae; planctomyces; planctomyces spp.	93.4959	2	0	0	1	0	8	0	0	0
OTU_1299	proteobacteria; gammaproteobacteria; acidithiobacillales; acidithiobacillaceae; acidithiobacillus; acidithiobacillus spp.	91.2698	13	1	0	1	3	0	0	1	0
OTU_1300	planctomycetes; planctomycetia; planctomycetales; planctomycetaceae; planctomyces; planctomyces spp.	95.6607	0	3	0	0	0	0	0	0	0
OTU_1301	metazoa; mollusca; gastropoda; gastropoda; pomatiopsidae; coxiella; coxiella spp.	92.1105	0	0	0	1	0	0	0	0	0
OTU_1302	bacteroidetes; cytophagia; cytophagales; cytophagaceae; flexibacter; flexibacter spp.	89.0995	19	6	28	5	15	7	15	78	5
OTU_1303	bacteroidetes; cytophagia; cytophagales; cyclobacteriaceae; algoriphagus; hongiella hitoincola	95.8	0	0	0	0	0	0	0	0	36
OTU_1304	proteobacteria; alphaproteobacteria; rhizobiales; rhizobiaceae; rhizobium; rhizobium etli	93.1264	1	0	0	0	0	0	0	0	0
OTU_1305	proteobacteria; alphaproteobacteria; rhodobacterales; rhodobacteraceae; sulfitobacter; sulfitobacter spp.	97.1239	29	3	20	26	46	0	0	0	5
OTU_1306	bacteroidetes; flavobacteriia; flavobacteriales; flavobacteriaceae; polaribacter; polaribacter spp.	93.4653	0	0	0	1	0	0	0	0	0
OTU_1307	bacteroidetes; cytophagia; cytophagales; cytophagaceae; flexibacter; flexibacter spp.	88.7828	1	0	0	0	0	0	0	0	33
OTU_1308	lentisphaerae; lentisphaeria; lentisphaeria; victivallaceae; victivallis; victivallis spp.	85.1546	0	0	0	0	0	0	19	0	16
OTU_1309	proteobacteria; betaproteobacteria; rhodocyclales; rhodocyclaceae; azospira; azospira spp.	80	0	0	0	0	0	9	0	0	26
OTU_1310	bacteroidetes; flavobacteriia; flavobacteriales; cryomorphaceae; fluviicola; fluviicola spp.	91.1067	0	0	0	1	0	0	0	1	0
OTU_1311	firmicutes; bacilli; lactobacillales; streptococcaceae; streptococcus; streptococcus constellatus	81.165	0	0	33	0	1	0	0	0	0
OTU_1312	actinobacteria; actinobacteria; solirubrobacterales; solirubrobacteraceae; solirubrobacter; solirubrobacter spp.	91.423	0	5	0	0	3	0	0	0	0
OTU_1313	bacteroidetes; flavobacteriia; flavobacteriales; flavobacteriaceae; sediminicola; sediminicola luteus	89.7233	0	0	0	0	0	0	0	0	33
OTU_1314	proteobacteria; alphaproteobacteria; rhizobiales; rhodobiaceae; anderseniella; anderseniella spp.	97.561	0	5	0	3	0	0	0	0	0
OTU_1316	proteobacteria; betaproteobacteria; rhodocyclales; rhodocyclaceae; azospira; azospira spp.	90.9962	0	1	0	0	0	0	0	0	0
OTU_1317	proteobacteria; gammaproteobacteria; oceanospirillales; oceanospirillaceae; marinomonas; marinomonas spp.	92.7273	8	0	0	2	22	0	0	1	2
OTU_1319	proteobacteria; gammaproteobacteria; methylococcales; methylococcaceae; methylococcus; methylococcus capsulatus	87.2798	5	2	0	0	1	1	0	0	0
OTU_1320	proteobacteria; deltaproteobacteria; bdellovibrionales; bacteriovoracaceae; peredibacter; peredibacter spp.	94.499	16	0	0	0	0	0	0	0	0
OTU_1321	proteobacteria; deltaproteobacteria; desulfuromonadales; geobacteraceae; geothermobacter; geothermobacter spp.	84.8837	0	3	0	0	0	0	0	0	2
OTU_1322	proteobacteria; alphaproteobacteria; rhodospirillales; rhodospirillaceae; defluviicoccus; defluviicoccus spp.	89.9048	0	0	0	0	0	1	0	1	0
OTU_1323	proteobacteria; gammaproteobacteria; gammaproteobacteria; gammaproteobacteria; congregibacter; congregibacter spp.	96	8	0	0	0	0	0	0	0	0
OTU_1326	firmicutes; clostridia; clostridiales; eubacteriaceae; anaerofustis; anaerofustis spp.	83.6	0	0	0	0	0	0	0	0	34
OTU_1327	bacteroidetes; flavobacteriia; flavobacteriales; flavobacteriaceae; muricauda; muricauda spp.	90.8911	0	0	0	0	0	0	0	0	34
OTU_1328	bacteroidetes; flavobacteriia; flavobacteriales; cryomorphaceae; crocinitomix; crocinitomix spp.	99.1579	0	0	0	22	6	0	0	0	0
OTU_1329	planctomycetes; planctomycetia; planctomycetales; planctomycetaceae; planctomyces; planctomyces spp.	93.2939	0	0	0	0	22	0	0	0	0
OTU_1331	bacteroidetes; sphingobacteriia; sphingobacteriales; sphingobacteriales; balneola; balneola alkaliphila	95.2569	22	0	11	0	0	0	0	0	0
OTU_1335	metazoa; arthropoda; insecta; hemiptera; aphididae; rhodobium; rhodobium spp.	95.354	0	8	13	0	3	0	0	0	2
OTU_1336	bacteroidetes; sphingobacteriia; sphingobacteriales; sphingobacteriales; balneola; balneola alkaliphila	99.0119	14	0	0	22	0	0	0	0	0
OTU_1337	nitrospirae; nitrospira; nitrospirales; nitrospiraceae; leptospirillum; leptospirillum spp.	93.0966	0	8	0	0	0	0	0	0	0
OTU_1338	firmicutes; clostridia; clostridiales; clostridiaceae; clostridium; clostridium limosum	93.8144	0	3	0	0	0	0	11	0	0
OTU_1339	bacteroidetes; cytophagia; cytophagales; amoebophilaceae; candidatus amoebophilus; candidatus amoebophilus asiaticus	85.4582	0	0	0	0	0	0	33	0	0
OTU_1340	proteobacteria; gammaproteobacteria; chromatiales; chromatiaceae; thiococcus; thiococcus pfennigii	80.5941	0	0	0	0	1	0	0	0	0
OTU_1342	planctomycetes; planctomycetia; planctomycetales; planctomycetaceae; rhodopirellula; rhodopirellula spp.	94.165	0	0	0	0	11	0	0	20	0
OTU_1343	planctomycetes; planctomycetia; planctomycetales; planctomycetaceae; rhodopirellula; rhodopirellula spp.	90.9836	0	8	0	0	14	0	8	0	0
OTU_1345	proteobacteria; gammaproteobacteria; thiotrichales; thiotrichaceae; leucothrix; leucothrix spp.	97.3129	1	18	0	0	8	0	0	0	0
OTU_1346	chaetosphaeridium globosum viridiplantae; streptophyta; coleochaetophyceae; coleochaetales; chaetosphaeridiaceae; chaetosphaeridium; chaetosphaeridium globosum;superkingdomeukaryota	85.7143	0	1	0	0	0	0	0	0	0
OTU_1347	planctomycetes; planctomycetia; planctomycetales; planctomycetaceae; pirellula; pirellula spp.	94.0695	0	6	0	0	0	0	3	0	0
OTU_1348	planctomycetes; planctomycetia; planctomycetales; planctomycetaceae; planctomyces; planctomyces spp.	96.2376	0	0	0	0	2	0	0	4	0
OTU_1350	proteobacteria; betaproteobacteria; burkholderiales; comamonadaceae; albidiferax; albidiferax spp.	80.7087	5	2	4	0	19	0	0	0	3
OTU_1351	eu881351.1 (maizesweet cropping field) karst region maizesweet potato cropland soil clone kms200711183 ws3 (candidate division) ; ws3 (candidate division) ; ws3 (candidate division) ; ws3 (candidate division) ; ws3 (candidate division) ; ws3 (candidate division)	85.6061	0	0	0	0	0	0	33	0	0
OTU_1352	planctomycetes; planctomycetia; planctomycetales; planctomycetaceae; blastopirellula; blastopirellula spp.	93.8525	0	2	0	0	0	3	9	0	0
OTU_1355	metazoa; arthropoda; insecta; hemiptera; aphididae; rhodobium; rhodobium spp.	94.1685	0	0	0	0	2	0	0	0	0
OTU_1357	planctomycetes; planctomycetia; planctomycetales; planctomycetaceae; planctomyces; planctomyces spp.	97.2906	0	5	0	0	0	1	13	0	0
OTU_1358	planctomycetes; planctomycetia; planctomycetales; planctomycetaceae; rhodopirellula; rhodopirellula spp.	86.3636	0	0	1	0	0	0	0	0	0
OTU_1359	bacteroidetes; flavobacteriia; flavobacteriales; flavobacteriaceae; muricauda; muricauda spp.	94.0594	0	0	0	1	0	0	0	0	32
OTU_1361	bacteroidetes; flavobacteriia; flavobacteriales; flavobacteriaceae; galbibacter; galbibacter spp.	86.8263	0	0	0	0	0	0	32	0	0
OTU_1362	proteobacteria; deltaproteobacteria; myxococcales; cystobacterineae; cystobacterineae; cystobacterineae spp.	93.4263	0	0	9	4	0	0	0	13	6
OTU_1364	proteobacteria; alphaproteobacteria; rhodobacterales; rhodobacteraceae; oceanicola; oceanicola spp.	96.8889	39	7	4	11	61	0	31	31	19
OTU_1365	proteobacteria; alphaproteobacteria; parvularculales; parvularculaceae; parvularcula; parvularcula spp.	92.4779	0	6	1	1	3	0	0	0	0
OTU_1366	proteobacteria; alphaproteobacteria; rhodobacterales; rhodobacteraceae; pelagibaca; pelagibaca bermudensis	99.3363	2	0	0	0	0	0	0	0	0
OTU_1367	proteobacteria; gammaproteobacteria; thiotrichales; thiotrichaceae; leucothrix; leucothrix spp.	83.3013	0	1	0	0	0	0	0	1	0
OTU_1368	planctomycetes; planctomycetia; planctomycetales; planctomycetaceae; rhodopirellula; rhodopirellula spp.	86.3366	0	1	0	0	31	0	0	0	0
OTU_1369	proteobacteria; alphaproteobacteria; rhodobacterales; rhodobacteraceae; pseudoruegeria; pseudoruegeria spp.	95.6989	7	0	4	0	0	0	0	0	0
OTU_1371	cyanobacteria; cyanobacteria; pleurocapsales; pleurocapsales; pleurocapsa; pleurocapsa spp.	97.3451	0	0	0	0	4	3	1	0	0
OTU_1372	proteobacteria; alphaproteobacteria; sphingomonadales; sphingomonadaceae; blastomonas; blastomonas spp.	82.9268	0	0	0	0	0	0	1	0	1
OTU_1373	bacteroidetes; flavobacteriia; flavobacteriales; flavobacteriaceae; flagellimonas; flagellimonas spp.	95.0495	0	31	0	0	0	0	0	0	0
OTU_1374	lentisphaerae; lentisphaeria; lentisphaeria; victivallaceae; victivallis; victivallis spp.	85.2459	0	0	0	0	0	0	0	0	36
OTU_1375	acidobacteria; acidobacteria; candidatuschloracidobacterium; candidatuschloracidobacterium; candidatuschloracidobacterium; candidatuschloracidobacterium spp.	98.3299	9	0	0	0	6	0	0	0	0
OTU_1376	proteobacteria; deltaproteobacteria; desulfobacterales; desulfobulbaceae; desulforhopalus; desulforhopalus spp.	92.7342	0	0	0	0	0	0	3	0	0
OTU_1377	proteobacteria; deltaproteobacteria; desulfovibrionales; desulfovibrionaceae; desulfovibrio; desulfovibrio spp.	88.0309	0	0	0	0	0	1	0	0	0
OTU_1379	proteobacteria; alphaproteobacteria; rhodobacterales; rhodobacteraceae; oceanicola; oceanicola spp.	96.1712	3	0	3	1	1	1	0	3	1
OTU_1380	proteobacteria; gammaproteobacteria; alteromonadales; colwelliaceae; colwellia; colwellia spp.	87.6494	0	0	0	1	0	0	0	0	0
OTU_1381	bacteroidetes; bacteroidetes; bacteroidetes; bacteroidetes; marinifilum; marinifilum spp.	94.8413	0	0	0	5	25	0	0	0	0
OTU_1383	planctomycetes; planctomycetia; planctomycetales; planctomycetaceae; planctomyces; planctomyces spp.	95.4545	1	0	0	0	0	0	0	0	0
OTU_1384	planctomycetes; planctomycetia; planctomycetales; planctomycetaceae; planctomyces; planctomyces spp.	76.7892	0	2	0	0	0	0	0	0	0
OTU_1385	proteobacteria; gammaproteobacteria; oceanospirillales; oceanospirillaceae; balneatrix; balneatrix spp.	87.7228	1	0	0	0	0	0	0	0	0
OTU_1386	planctomycetes; planctomycetia; planctomycetales; planctomycetaceae; rhodopirellula; rhodopirellula spp.	94.1057	0	4	0	0	0	0	0	0	33
OTU_1387	bacteroidetes; cytophagia; cytophagales; flammeovirgaceae; flexithrix; flexithrix dorotheae	88.4462	0	0	0	0	0	0	0	0	32
OTU_1388	bacteroidetes; cytophagia; cytophagales; cytophagaceae; flexibacter; flexibacter spp.	89.0215	0	0	0	0	0	1	0	0	0
OTU_1390	proteobacteria; alphaproteobacteria; rhizobiales; rhizobiaceae; rhizobium; rhizobium spp.	85.1703	0	0	0	0	0	3	26	0	0
OTU_1391	bacteroidetes; sphingobacteriia; sphingobacteriales; saprospiraceae; lewinella; lewinella cohaerens	84.0319	5	0	0	0	0	0	0	0	0
OTU_1392	proteobacteria; alphaproteobacteria; rhodobacterales; rhodobacteraceae; wenxinia; wenxinia spp.	94.0265	1	0	1	0	1	0	1	0	0
OTU_1393	bacteroidetes; sphingobacteriia; sphingobacteriales; sphingobacteriales; ferruginibacter; ferruginibacter spp.	87.8486	7	0	15	0	0	0	0	1	0
OTU_1394	planctomycetes; planctomycetia; planctomycetales; planctomycetaceae; planctomyces; planctomyces spp.	83.0078	1	0	0	0	4	0	0	10	0
OTU_1395	actinobacteria; actinobacteria; acidimicrobiales; acidimicrobiales; acidimicrobiales; acidimicrobiales spp.	87.6984	0	0	9	0	0	0	0	0	4
OTU_1396	proteobacteria; gammaproteobacteria; acidithiobacillales; acidithiobacillaceae; acidithiobacillus; acidithiobacillus spp.	89.0805	3	0	0	0	0	0	0	0	0
OTU_1398	proteobacteria; alphaproteobacteria; rhizobiales; rhodobiaceae; parvibaculum; parvibaculum spp.	97.8402	1	2	14	0	0	0	4	9	0
OTU_1400	bacteroidetes; flavobacteriia; flavobacteriales; flavobacteriaceae; pibocella; pibocella spp.	92.5344	33	0	4	0	0	0	0	0	0
OTU_1401	planctomycetes; planctomycetia; planctomycetales; planctomycetaceae; blastopirellula; blastopirellula spp.	95.6432	0	1	0	0	0	0	0	0	0
OTU_1402	ef530679.1 extremely acidic pendulous biofilms frasassi cave system italy microbial biofilm clone cv80 tm6 (candidate division) ; tm6 (candidate division) ; tm6 (candidate division) ; tm6 (candidate division) ; tm6 (candidate division) ; tm6 (candidate division)	90.8	0	0	0	5	0	3	0	14	1
OTU_1403	planctomycetes; planctomycetia; planctomycetales; planctomycetaceae; planctomyces; planctomyces spp.	88.9117	0	5	0	0	10	0	0	0	0
OTU_1404	planctomycetes; planctomycetia; planctomycetales; planctomycetaceae; rhodopirellula; rhodopirellula spp.	85.4043	0	9	0	1	20	0	0	0	0
OTU_1405	bacteroidetes; cytophagia; cytophagales; cytophagaceae; flexibacter; flexibacter roseolus	86.2205	0	0	0	0	0	0	9	21	0
OTU_1407	scherffelia dubia viridiplantae; chlorophyta; chlorodendrophyceae; chlorodendrales; chlorodendraceae; scherffelia; scherffelia dubia;superkingdomeukaryota	86.3732	0	0	0	0	3	0	19	0	0
OTU_1408	planctomycetes; planctomycetia; planctomycetales; planctomycetaceae; rhodopirellula; rhodopirellula spp.	91.1824	0	30	0	0	0	0	0	0	0
OTU_1409	planctomycetes; planctomycetia; planctomycetales; planctomycetaceae; blastopirellula; blastopirellula spp.	94.1909	4	2	0	0	0	1	0	0	0
OTU_1410	proteobacteria; gammaproteobacteria; chromatiales; chromatiaceae; halochromatium; halochromatium spp.	80.7921	0	1	0	1	0	0	0	0	0
OTU_1411	planctomycetes; planctomycetia; planctomycetales; planctomycetaceae; rhodopirellula; rhodopirellula spp.	85.2823	0	0	0	0	6	0	0	0	0
OTU_1413	proteobacteria; gammaproteobacteria; alteromonadales; alteromonadaceae; haliea; haliea spp.	95	12	0	4	0	3	0	0	0	0
OTU_1414	proteobacteria; deltaproteobacteria; syntrophobacterales; syntrophaceae; syntrophus; syntrophus sp.	83.9921	0	0	0	0	0	1	22	0	0
OTU_1416	bacteroidetes; flavobacteriia; flavobacteriales; cryomorphaceae; crocinitomix; crocinitomix spp.	87.574	1	0	0	33	5	0	0	0	0
OTU_1417	proteobacteria; alphaproteobacteria; rickettsiales; mitochondria; mitochondria; mitochondria spp.	72.7651	0	6	24	0	0	0	0	0	0
OTU_1418	actinobacteria; actinobacteria; actinomycetales; mycobacteriaceae; mycobacterium; mycobacterium tuberculosis	97.3843	0	0	11	0	0	1	0	0	0
OTU_1419	bacteroidetes; flavobacteriia; flavobacteriales; flavobacteriaceae; actibacter; actibacter spp.	89.5464	0	0	1	0	0	0	0	0	0
OTU_1422	proteobacteria; alphaproteobacteria; rhodobacterales; rhodobacteraceae; wenxinia; wenxinia spp.	97.5556	0	1	2	0	3	1	15	0	2
OTU_1423	planctomycetes; phycisphaerae; phycisphaerales; phycisphaeraceae; phycisphaera; phycisphaera spp.	97.0772	1	0	16	2	6	0	0	0	0
OTU_1424	planctomycetes; planctomycetia; planctomycetales; planctomycetaceae; rhodopirellula; rhodopirellula spp.	93.865	0	8	0	0	9	0	0	0	0
OTU_1426	proteobacteria; alphaproteobacteria; rhodobacterales; rhodobacteraceae; thalassobacter; thalassobacter spp.	95.354	9	3	0	2	1	5	0	17	0
OTU_1427	chloroflexi; caldilineae; caldilineales; caldilineaceae; caldilinea; caldilinea spp.	94.9698	0	0	0	0	1	0	0	0	0
OTU_1429	proteobacteria; betaproteobacteria; burkholderiales; comamonadaceae; acidovorax; acidovorax spp.	84.6473	0	14	0	0	0	0	0	0	11
OTU_1430	planctomycetes; planctomycetia; planctomycetales; planctomycetaceae; pirellula; pirellula spp.	90.5155	1	0	0	0	5	0	0	0	0
OTU_1431	bacteroidetes; cytophagia; cytophagales; cyclobacteriaceae; aquiflexum; aquiflexum spp.	93.0417	0	0	0	1	0	0	0	0	28
OTU_1432	firmicutes; clostridia; clostridiales; christensenellaceae; christensenella; christensenella spp.	83.8583	0	0	0	0	0	0	30	0	0
OTU_1434	bacteroidetes; cytophagia; cytophagales; cytophagaceae; hymenobacter; hymenobacter spp.	83.4	0	0	0	0	0	0	0	0	30
OTU_1435	acidobacteria; acidobacteria; candidatuschloracidobacterium; candidatuschloracidobacterium; candidatuschloracidobacterium; candidatuschloracidobacterium spp.	86.4476	0	0	0	4	0	0	0	21	1
OTU_1437	eu491675.1 abundance and microbial life ocean crust seafloor lavas east pacific rise clone epr3970mo1abc88 sbr1093 (candidate division) ; sbr1093 (candidate division) ; sbr1093 (candidate division) ; sbr1093 (candidate division) ; sbr1093 (candidate division) ; sbr1093 (candidate division)	94.5736	12	3	0	0	32	0	0	0	0
OTU_1438	actinobacteria; actinobacteria; actinomycetales; mycobacteriaceae; mycobacterium; mycobacterium marinum	96.9697	0	0	0	0	0	0	1	12	0
OTU_1440	planctomycetes; planctomycetia; planctomycetales; planctomycetaceae; rhodopirellula; rhodopirellula spp.	86.3821	0	0	0	0	1	0	0	0	0
OTU_1441	proteobacteria; betaproteobacteria; rhodocyclales; rhodocyclaceae; azospira; azospira spp.	82.5581	0	0	0	0	0	0	11	0	0
OTU_1442	proteobacteria; gammaproteobacteria; vibrionales; vibrionaceae; vibrio; vibrio shilonii	99.422	2	0	0	3	0	0	0	7	0
OTU_1443	planctomycetes; planctomycetia; planctomycetales; planctomycetaceae; rhodopirellula; rhodopirellula spp.	85.9684	0	3	0	0	0	0	0	0	0
OTU_1444	actinobacteria; actinobacteria; acidimicrobiales; acidimicrobiales; acidimicrobiales; acidimicrobiales spp.	88.6905	4	0	2	2	8	1	0	0	7
OTU_1445	chloroflexi; anaerolineae; anaerolineales; anaerolineaceae; anaerolinea; anaerolinea spp.	87.3239	0	0	0	0	0	0	29	0	0
OTU_1446	proteobacteria; alphaproteobacteria; parvularculales; parvularculaceae; parvularcula; parvularcula spp.	75.3943	0	2	0	0	21	0	0	0	0
OTU_1447	planctomycetes; planctomycetia; planctomycetales; planctomycetaceae; planctomyces; planctomyces brasiliensis	96.9499	5	3	5	0	1	0	0	0	8
OTU_1448	bacteroidetes; flavobacteriia; flavobacteriales; cryomorphaceae; crocinitomix; crocinitomix spp.	97.0954	0	0	0	2	2	0	0	0	0
OTU_1449	firmicutes; bacilli; lactobacillales; carnobacteriaceae; atopococcus; atopococcus spp.	88.1783	8	0	0	0	0	0	0	0	0
OTU_1450	bacteroidetes; flavobacteriia; flavobacteriales; flavobacteriaceae; polaribacter; polaribacter spp.	90.8549	19	0	0	0	0	1	0	0	9
OTU_1451	bacteroidetes; flavobacteriia; flavobacteriales; cryomorphaceae; owenweeksia; owenweeksia spp.	89.901	0	0	0	0	0	0	0	0	1
OTU_1452	bacteroidetes; flavobacteriia; flavobacteriales; cryomorphaceae; owenweeksia; owenweeksia spp.	94.6429	10	0	0	12	7	0	0	0	0
OTU_1454	actinobacteria; actinobacteria; micrococcales; microbacteriaceae; candidatusaquiluna; candidatusaquiluna spp.	90.8903	1	3	0	0	0	0	0	0	0
OTU_1455	planctomycetes; planctomycetia; planctomycetales; planctomycetaceae; planctomyces; planctomyces spp.	89.858	0	0	1	0	1	0	0	0	0
OTU_1456	proteobacteria; alphaproteobacteria; rhodobacterales; rhodobacteraceae; rhodobacter; rhodobacter spp.	91.9765	9	1	0	0	2	0	1	0	2
OTU_1457	planctomycetes; planctomycetia; planctomycetales; planctomycetaceae; planctomyces; planctomyces spp.	95.339	0	3	0	0	0	0	0	0	0
OTU_1458	bacteroidetes; cytophagia; cytophagales; amoebophilaceae; candidatus amoebophilus; candidatus amoebophilus asiaticus	86.5613	0	0	0	0	0	0	28	0	0
OTU_1460	planctomycetes; planctomycetia; planctomycetales; planctomycetaceae; blastopirellula; blastopirellula spp.	94.5946	1	5	0	0	2	0	0	0	0
OTU_1461	proteobacteria; gammaproteobacteria; chromatiales; thioalkalispiraceae; thioalkalispira; thioalkalispira spp.	89.6078	1	0	0	0	3	0	0	0	0
OTU_1462	actinobacteria; actinobacteria; acidimicrobiales; acidimicrobiales; acidimicrobiales; acidimicrobiales spp.	86.8154	0	3	0	1	0	0	0	0	0
OTU_1464	bacteroidetes; flavobacteriia; flavobacteriales; flavobacteriaceae; muricauda; muricauda spp.	87.5494	0	0	0	0	0	0	29	0	0
OTU_1465	proteobacteria; alphaproteobacteria; rhizobiales; cohaesibacteraceae; cohaesibacter; cohaesibacter spp.	96.0177	8	2	1	0	3	0	0	2	1
OTU_1466	actinobacteria; actinobacteria; actinomycetales; gordoniaceae; gordonia; gordonia rubripertincta	94.0329	1	0	0	0	0	0	0	0	0
OTU_1467	proteobacteria; gammaproteobacteria; vibrionales; vibrionaceae; vibrio; vibrio fortis	96.1464	1	0	0	0	0	0	0	0	0
OTU_1468	proteobacteria; alphaproteobacteria; rhodospirillales; rhodospirillaceae; thalassospira; thalassospira spp.	92.4242	2	0	5	11	8	0	3	3	3
OTU_1469	actinobacteria; actinobacteria; acidimicrobiales; acidimicrobiales; acidimicrobiales; acidimicrobiales spp.	87.1166	0	3	0	0	0	0	0	0	0
OTU_1470	planctomycetes; planctomycetia; planctomycetales; planctomycetaceae; rhodopirellula; rhodopirellula spp.	97.8814	0	2	16	0	2	0	0	0	0
OTU_1471	bacteroidetes; flavobacteriia; flavobacteriales; flavobacteriaceae; gilvibacter; gilvibacter spp.	93.2673	0	0	0	0	3	0	0	0	0
OTU_1473	eu385667.1 stratified microbes sediments core md052896 subseafloor sediment south china sea clone md2896b45 op3 (candidate division) ; op3 (candidate division) ; op3 (candidate division) ; op3 (candidate division) ; op3 (candidate division) ; op3 (candidate division)	76.616	0	5	0	0	1	0	0	0	0
OTU_1474	planctomycetes; planctomycetia; planctomycetales; planctomycetaceae; planctomyces; planctomyces spp.	81.7097	0	10	14	0	2	1	0	0	1
OTU_1475	bacteroidetes; flavobacteriia; flavobacteriales; flavobacteriaceae; flagellimonas; flagellimonas spp.	95.858	2	0	0	13	51	0	1	3	0
OTU_1477	proteobacteria; alphaproteobacteria; rhizobiales; methylobacteriaceae; methylobacterium; methylobacterium fujisawaense	99.3363	0	0	5	1	0	4	1	0	0
OTU_1478	proteobacteria; deltaproteobacteria; myxococcales; kofleriaceae; haliangium; haliangium spp.	86.59	18	0	0	1	16	0	0	0	10
OTU_1479	planctomycetes; planctomycetia; planctomycetales; planctomycetaceae; blastopirellula; blastopirellula spp.	99.3562	0	0	0	0	7	0	0	0	0
OTU_1481	proteobacteria; deltaproteobacteria; myxococcales; cystobacterineae; cystobacterineae; cystobacterineae spp.	85.249	2	0	0	0	0	0	0	0	0
OTU_1482	nitrospirae; nitrospira; nitrospirales; nitrospiraceae; leptospirillum; leptospirillum spp.	95.6607	1	7	1	0	11	0	0	0	0
OTU_1483	proteobacteria; alphaproteobacteria; rhodobacterales; rhodobacteraceae; oceanicola; oceanicola spp.	98.441	577	71	54	36	25	84	9	151	89
OTU_1484	proteobacteria; alphaproteobacteria; rhodospirillales; rhodospirillaceae; thalassospira; thalassospira spp.	88.0952	1	0	0	2	0	0	0	0	2
OTU_1485	proteobacteria; betaproteobacteria; rhodocyclales; rhodocyclaceae; azospira; azospira spp.	82.0268	0	0	0	0	1	0	0	0	0
OTU_1486	proteobacteria; gammaproteobacteria; chromatiales; granulosicoccaceae; granulosicoccus; granulosicoccus spp.	87.6494	0	0	0	0	0	0	0	0	1
OTU_1487	proteobacteria; gammaproteobacteria; oceanospirillales; oleiphilaceae; oleiphilus; oleiphilus spp.	97.2056	0	0	0	9	3	0	0	9	2
OTU_1488	proteobacteria; deltaproteobacteria; myxococcales; nannocystineae; nannocystineae; nannocystineae spp.	88.9524	4	0	0	0	10	0	0	0	0
OTU_1489	proteobacteria; epsilonproteobacteria; campylobacterales; helicobacteraceae; sulfurimonas; sulfurimonas spp.	88.993	0	0	0	0	2	0	0	0	0
OTU_1490	proteobacteria; gammaproteobacteria; acidithiobacillales; acidithiobacillaceae; acidithiobacillus; acidithiobacillus spp.	88.0478	0	4	0	0	0	0	0	0	3
OTU_1492	proteobacteria; alphaproteobacteria; rhizobiales; rhodobiaceae; anderseniella; anderseniella spp.	96.7672	1	0	0	0	6	0	0	0	1
OTU_1493	proteobacteria; alphaproteobacteria; rhizobiales; phyllobacteriaceae; nitratireductor; nitratireductor spp.	96.6814	0	0	0	0	0	0	0	0	24
OTU_1495	proteobacteria; alphaproteobacteria; rhodobacterales; rhodobacteraceae; pseudoruegeria; pseudoruegeria spp.	96.6814	5	3	0	0	1	0	0	0	0
OTU_1497	proteobacteria; alphaproteobacteria; rickettsiales; mitochondria; mitochondria; mitochondria spp.	76.8763	0	0	0	0	0	0	27	0	0
OTU_1498	proteobacteria; gammaproteobacteria; legionellales; legionellaceae; legionella; legionella spp.	89.703	1	0	4	5	4	3	0	0	3
OTU_1499	proteobacteria; deltaproteobacteria; myxococcales; nannocystineae; nannocystineae; nannocystineae spp.	98.2906	0	0	0	0	0	0	0	4	0
OTU_1500	proteobacteria; gammaproteobacteria; vibrionales; vibrionaceae; vibrio; vibrio fortis	97.6879	0	0	0	0	0	0	7	0	3
OTU_1501	proteobacteria; alphaproteobacteria; rhodobacterales; rhodobacteraceae; wenxinia; wenxinia spp.	97.1111	0	0	1	0	0	0	0	0	0
OTU_1502	metazoa; mollusca; gastropoda; gastropoda; pomatiopsidae; coxiella; coxiella spp.	81.0101	3	0	10	6	1	0	0	3	1
OTU_1506	proteobacteria; alphaproteobacteria; rhodobacterales; rhodobacteraceae; rhodobacter; rhodobacter spp.	91.3717	0	0	0	1	0	0	0	0	0
OTU_1507	bacteroidetes; flavobacteriia; flavobacteriales; cryomorphaceae; fluviicola; fluviicola spp.	94.8515	15	0	0	1	12	0	0	0	0
OTU_1509	planctomycetes; planctomycetacia; brocadiales; brocadiaceae; candidatusbrocadia; candidatusbrocadia spp.	82.9218	0	0	0	0	0	1	0	0	0
OTU_1510	metazoa; mollusca; gastropoda; gastropoda; pomatiopsidae; coxiella; coxiella spp.	90.1141	0	0	0	1	0	1	0	0	0
OTU_1511	proteobacteria; alphaproteobacteria; kordiimonadales; kordiimonadaceae; kordiimonas; kordiimonas spp.	96.9027	8	7	4	92	381	7	5	31	15
OTU_1512	proteobacteria; deltaproteobacteria; myxococcales; polyangiaceae; sorangium; sorangium spp.	85.0575	1	0	0	1	0	0	0	0	0
OTU_1514	proteobacteria; alphaproteobacteria; rhodobacterales; rhodobacteraceae; jannaschia; jannaschia spp.	97.3451	8	17	0	0	0	1	0	0	0
OTU_1516	proteobacteria; betaproteobacteria; rhodocyclales; rhodocyclaceae; azospira; azospira spp.	85.9345	0	0	0	1	0	0	0	0	0
OTU_1517	bacteroidetes; cytophagia; cytophagales; flammeovirgaceae; persicobacter; persicobacter spp.	97.8088	0	10	11	6	0	0	0	0	0
OTU_1518	planctomycetes; planctomycetia; planctomycetales; planctomycetaceae; planctomyces; planctomyces spp.	95.2965	0	1	0	0	0	0	0	0	0
OTU_1519	bacteroidetes; cytophagia; cytophagales; amoebophilaceae; candidatus amoebophilus; candidatus amoebophilus asiaticus	85.6859	0	0	0	0	0	20	0	0	0
OTU_1520	firmicutes; clostridia; clostridiales; ruminococcaceae; ruminococcus; ruminococcus spp.	91.1824	1	0	0	1	0	0	0	0	19
OTU_1521	bacteroidetes; cytophagia; cytophagales; flammeovirgaceae; rapidithrix; rapidithrix spp.	88.4462	0	0	0	0	0	0	0	0	28
OTU_1522	metazoa; mollusca; gastropoda; gastropoda; pomatiopsidae; coxiella; coxiella spp.	91.9075	0	0	0	0	0	0	28	0	0
OTU_1523	bacteroidetes; sphingobacteriia; sphingobacteriales; sphingobacteriales; balneola; balneola alkaliphila	90.9091	1	0	0	0	5	0	14	9	0
OTU_1524	bacteroidetes; flavobacteriia; flavobacteriales; flavobacteriaceae; sufflavibacter; sufflavibacter spp.	86.1328	15	0	0	0	0	0	0	1	0
OTU_1525	verrucomicrobia; opitutae; opitutae; opitutaceae; opitutus; opitutus spp.	95.2471	0	0	0	0	0	0	0	0	3
OTU_1526	No hits found		0	0	0	1	0	0	0	0	0
OTU_1527	proteobacteria; gammaproteobacteria; thiotrichales; piscirickettsiaceae; cycloclasticus; cycloclasticus spp.	83.2692	0	0	0	0	0	0	0	0	1
OTU_1528	proteobacteria; gammaproteobacteria; chromatiales; granulosicoccaceae; granulosicoccus; granulosicoccus spp.	90.8367	2	1	0	0	0	0	0	0	0
OTU_1529	proteobacteria; alphaproteobacteria; rhodospirillales; candidatusalysiosphaera; candidatusalysiosphaera; candidatusalysiosphaera spp.	92.3228	1	4	1	0	7	0	0	0	0
OTU_1531	planctomycetes; planctomycetia; planctomycetales; planctomycetaceae; pirellula; pirellula spp.	90.7598	0	0	0	0	0	0	0	0	26
OTU_1532	bacteroidetes; flavobacteriia; flavobacteriales; cryomorphaceae; fluviicola; fluviicola spp.	85.9719	0	0	0	0	0	0	21	0	9
OTU_1533	proteobacteria; alphaproteobacteria; rickettsiales; mitochondria; mitochondria; mitochondria spp.	80.083	5	0	0	3	0	0	17	0	0
OTU_1534	planctomycetes; planctomycetia; planctomycetales; planctomycetaceae; planctomyces; planctomyces spp.	95.6436	3	2	0	0	0	0	0	0	0
OTU_1535	bacteroidetes; sphingobacteriia; sphingobacteriales; saprospiraceae; lewinella; lewinella spp.	84.8907	0	9	0	0	0	0	0	0	0
OTU_1537	proteobacteria; gammaproteobacteria; thiotrichales; thiotrichaceae; leucothrix; leucothrix spp.	85.3333	0	0	0	0	4	1	0	6	0
OTU_1538	firmicutes; clostridia; clostridiales; clostridiaceae; lutispora; lutispora spp.	76.0714	7	0	0	0	0	0	0	0	19
OTU_1539	firmicutes; clostridia; clostridiales; clostridiaceae; clostridium; clostridium spp.	90.9091	0	2	0	0	0	8	24	5	25
OTU_1540	bacteroidetes; flavobacteriia; flavobacteriales; cryomorphaceae; owenweeksia; owenweeksia spp.	85.0394	0	2	0	0	33	0	0	0	0
OTU_1543	firmicutes; clostridia; clostridiales; christensenellaceae; christensenella; christensenella spp.	83.6978	1	0	0	0	0	0	0	13	2
OTU_1545	bacteroidetes; flavobacteriia; flavobacteriales; flavobacteriaceae; gilvibacter; gilvibacter spp.	92.8854	37	0	47	1	4	0	0	0	0
OTU_1546	planctomycetes; planctomycetia; planctomycetales; planctomycetaceae; blastopirellula; blastopirellula spp.	97.7131	0	1	0	0	0	0	0	1	0
OTU_1547	dq329577.1 guerrero negro hypersaline microbial mat clone 05d2z07 gn02 (candidate division) ; gn02 (candidate division) ; gn02 (candidate division) ; gn02 (candidate division) ; gn02 (candidate division) ; gn02 (candidate division)	75.5789	0	0	0	0	26	0	0	0	0
OTU_1548	bacteroidetes; flavobacteriia; flavobacteriales; flavobacteriaceae; ornithobacterium; ornithobacterium spp.	86.9478	0	0	0	0	0	0	0	0	11
OTU_1549	dq811945.1 mangrove soil clone msb4e11 tm6 (candidate division) ; tm6 (candidate division) ; tm6 (candidate division) ; tm6 (candidate division) ; tm6 (candidate division) ; tm6 (candidate division)	89.243	0	0	0	0	0	1	0	0	0
OTU_1550	metazoa; mollusca; gastropoda; gastropoda; pomatiopsidae; coxiella; coxiella spp.	89.881	0	0	0	2	0	1	0	0	0
OTU_1552	proteobacteria; alphaproteobacteria; rhodospirillales; rhodospirillaceae; thalassospira; thalassospira spp.	96.9697	0	1	12	11	0	0	20	0	0
OTU_1554	proteobacteria; alphaproteobacteria; rhizobiales; hyphomicrobiaceae; devosia; devosia spp.	93.1416	2	0	0	0	1	0	0	0	0
OTU_1556	proteobacteria; gammaproteobacteria; enterobacteriales; enterobacteriaceae; edwardsiella; edwardsiella tarda	99.4129	0	0	0	0	0	0	21	0	0
OTU_1557	firmicutes; clostridia; clostridiales; lachnospiraceae; anaerostipes; anaerostipes spp.	93.5743	0	0	0	0	0	0	0	26	0
OTU_1558	planctomycetes; planctomycetia; planctomycetales; planctomycetaceae; rhodopirellula; rhodopirellula spp.	92.9577	5	0	0	2	0	1	1	0	0
OTU_1563	cyanobacteria; cyanobacteria; pleurocapsales; pleurocapsales; pleurocapsa; pleurocapsa spp.	94.7137	0	0	0	0	1	0	3	0	0
OTU_1564	eu491158.1 abundance and microbial life ocean crust seafloor lavas loi&apos;hi seamount pisces peak x2 clone p9x2b3h10 sbr1093 (candidate division) ; sbr1093 (candidate division) ; sbr1093 (candidate division) ; sbr1093 (candidate division) ; sbr1093 (candidate division) ; sbr1093 (candidate division)	92.057	3	21	1	0	10	0	3	0	0
OTU_1565	bacteroidetes; flavobacteriia; flavobacteriales; flavobacteriaceae; lutibacter; lutibacter spp.	86.3905	0	0	0	0	6	0	0	0	27
OTU_1568	proteobacteria; gammaproteobacteria; alteromonadales; alteromonadaceae; saccharophagus; saccharophagus degradans	81.4229	8	5	3	0	7	2	0	0	0
OTU_1571	proteobacteria; alphaproteobacteria; rhizobiales; hyphomicrobiaceae; devosia; devosia spp.	92.4612	4	0	0	3	0	0	0	0	1
OTU_1573	proteobacteria; alphaproteobacteria; rhodobacterales; rhodobacteraceae; pseudoruegeria; pseudoruegeria spp.	90.0433	0	1	0	0	3	0	0	0	0
OTU_1575	proteobacteria; alphaproteobacteria; parvularculales; parvularculaceae; parvularcula; parvularcula spp.	92.0354	0	0	0	1	1	11	0	0	2
OTU_1576	bacteroidetes; cytophagia; cytophagales; amoebophilaceae; candidatus amoebophilus; candidatus amoebophilus asiaticus	89.4422	0	5	0	0	0	0	0	0	0
OTU_1577	planctomycetes; planctomycetia; planctomycetales; planctomycetaceae; rhodopirellula; rhodopirellula spp.	93.8776	0	2	0	0	0	0	0	0	0
OTU_1578	bacteroidetes; flavobacteriia; flavobacteriales; cryomorphaceae; owenweeksia; owenweeksia spp.	91.3215	14	0	0	0	4	2	0	3	4
OTU_1579	proteobacteria; gammaproteobacteria; thiotrichales; thiotrichaceae; leucothrix; leucothrix spp.	92.8983	4	2	0	0	2	0	0	0	0
OTU_1580	proteobacteria; alphaproteobacteria; rickettsiales; mitochondria; mitochondria; mitochondria spp.	93.9785	0	0	0	0	1	0	0	0	0
OTU_1581	bacteroidetes; flavobacteriia; flavobacteriales; flavobacteriaceae; flagellimonas; flagellimonas spp.	94.8718	1	0	1	39	42	0	1	4	2
OTU_1582	bacteroidetes; sphingobacteriia; sphingobacteriales; saprospiraceae; haliscomenobacter; haliscomenobacter spp.	84.0404	0	0	0	0	0	0	1	1	0
OTU_1585	proteobacteria; alphaproteobacteria; sphingomonadales; sphingomonadaceae; sphingosinicella; sphingosinicella spp.	88.961	10	0	0	4	0	0	8	0	3
OTU_1589	proteobacteria; alphaproteobacteria; rhodobacterales; rhodobacteraceae; thalassococcus; thalassococcus spp.	96.9027	8	1	2	4	34	3	0	1	6
OTU_1590	proteobacteria; gammaproteobacteria; gammaproteobacteria; gammaproteobacteria; simiduia; simiduia spp.	92.6295	0	0	0	0	0	0	0	0	26
OTU_1591	planctomycetes; planctomycetia; planctomycetales; planctomycetaceae; rhodopirellula; rhodopirellula spp.	95.5556	10	3	0	0	0	0	0	0	0
OTU_1592	actinobacteria; actinobacteria; acidimicrobiales; acidimicrobiales; acidimicrobiales; acidimicrobiales spp.	79.0476	1	0	2	0	1	1	0	1	5
OTU_1593	proteobacteria; alphaproteobacteria; rhodospirillales; rhodospirillaceae; defluviicoccus; defluviicoccus spp.	97.2851	1	0	0	0	2	0	0	3	0
OTU_1594	proteobacteria; deltaproteobacteria; myxococcales; nannocystineae; nannocystineae; nannocystineae spp.	90.458	0	2	0	0	9	0	0	0	0
OTU_1595	proteobacteria; alphaproteobacteria; rickettsiales; mitochondria; mitochondria; mitochondria spp.	84.466	0	0	0	0	0	0	25	0	0
OTU_1596	metazoa; mollusca; gastropoda; gastropoda; pomatiopsidae; coxiella; coxiella spp.	89.881	0	13	0	0	0	0	0	0	0
OTU_1598	bacteroidetes; bacteroidetes; bacteroidetes order ii. incertae sedis; rhodothermaceae; rhodothermus; rhodothermus marinus	80.9524	1	6	0	0	4	0	0	0	0
OTU_1599	proteobacteria; gammaproteobacteria; acidithiobacillales; acidithiobacillaceae; acidithiobacillus; acidithiobacillus spp.	84.2308	0	0	0	0	2	0	0	0	0
OTU_1600	proteobacteria; alphaproteobacteria; rhodospirillales; rhodospirillaceae; pelagibius; pelagibius spp.	93.75	1	0	0	0	2	0	0	0	0
OTU_1601	planctomycetes; planctomycetia; planctomycetales; planctomycetaceae; rhodopirellula; rhodopirellula spp.	91.7004	0	0	0	0	0	0	1	0	0
OTU_1602	proteobacteria; betaproteobacteria; rhodocyclales; rhodocyclaceae; methyloversatilis; methyloversatilis universalis	95.6262	0	0	1	0	0	0	0	11	3
OTU_1604	bacteroidetes; flavobacteriia; flavobacteriales; flavobacteriaceae; winogradskyella; winogradskyella thalassocola	94.0828	0	0	0	0	1	0	0	0	0
OTU_1606	lentisphaerae; lentisphaeria; lentisphaeria; victivallaceae; victivallis; victivallis spp.	86.7769	0	0	24	0	0	0	0	0	0
OTU_1608	actinobacteria; actinobacteria; frankiales; sporichthyaceae; hgciclade; hgciclade spp.	87.4214	0	4	0	0	0	0	0	0	0
OTU_1609	proteobacteria; alphaproteobacteria; rickettsiales; mitochondria; mitochondria; mitochondria spp.	95.6897	3	0	0	0	7	0	0	0	0
OTU_1611	proteobacteria; gammaproteobacteria; chromatiales; granulosicoccaceae; granulosicoccus; granulosicoccus spp.	86.2475	0	0	0	1	2	0	0	0	1
OTU_1612	proteobacteria; gammaproteobacteria; chromatiales; granulosicoccaceae; granulosicoccus; granulosicoccus spp.	81.2253	0	0	0	0	5	0	1	0	0
OTU_1613	actinobacteria; actinobacteria; actinomycetales; micrococcaceae; arthrobacter; arthrobacter spp.	85.4685	0	0	0	1	0	3	11	0	0
OTU_1614	bacteroidetes; sphingobacteriia; sphingobacteriales; saprospiraceae; lewinella; lewinella marina	92.7856	0	0	0	0	0	0	0	0	30
OTU_1615	bacteroidetes; flavobacteriia; flavobacteriales; cryomorphaceae; cryomorpha; cryomorpha spp.	89.1519	4	0	0	1	12	0	0	0	7
OTU_1616	proteobacteria; alphaproteobacteria; rhodobacterales; rhodobacteraceae; sediminimonas; sediminimonas spp.	90.6667	0	0	0	0	0	0	0	0	1
OTU_1617	planctomycetes; planctomycetia; planctomycetales; planctomycetaceae; planctomyces; planctomyces spp.	96.2578	0	0	0	0	2	0	0	0	0
OTU_1619	proteobacteria; alphaproteobacteria; rhodobacterales; rhodobacteraceae; rhodobacter; rhodobacter spp.	90.9677	0	0	0	0	0	0	22	0	0
OTU_1620	proteobacteria; gammaproteobacteria; xanthomonadales; xanthomonadaceae; lysobacter; lysobacter gummosus	94.664	0	1	0	0	0	0	0	0	12
OTU_1621	proteobacteria; gammaproteobacteria; oceanospirillales; alcanivoracaceae; kangiella; kangiella spp.	89.8947	0	0	0	1	0	0	0	0	0
OTU_1622	proteobacteria; gammaproteobacteria; thiotrichales; thiotrichaceae; leucothrix; leucothrix spp.	88.3142	7	6	30	0	7	0	0	0	1
OTU_1624	proteobacteria; deltaproteobacteria; myxococcales; nannocystineae; nannocystineae; nannocystineae spp.	95.1754	21	0	0	2	0	0	0	0	0
OTU_1628	planctomycetes; planctomycetia; planctomycetales; planctomycetaceae; rhodopirellula; rhodopirellula spp.	96.3855	0	0	0	0	12	0	0	1	0
OTU_1629	proteobacteria; alphaproteobacteria; rhizobiales; methylocystaceae; methylosinus; methylosinus spp.	81.7805	0	0	0	0	1	0	0	0	0
OTU_1631	planctomycetes; planctomycetia; planctomycetales; planctomycetaceae; rhodopirellula; rhodopirellula spp.	85.5446	7	0	0	0	0	0	0	0	0
OTU_1634	proteobacteria; deltaproteobacteria; bdellovibrionales; bacteriovoracaceae; peredibacter; peredibacter spp.	93.7751	1	9	5	0	0	1	0	0	0
OTU_1635	proteobacteria; gammaproteobacteria; acidithiobacillales; acidithiobacillaceae; acidithiobacillus; acidithiobacillus spp.	91.6031	10	0	0	0	2	0	0	0	0
OTU_1636	bacteroidetes; cytophagia; cytophagales; cytophagaceae; meniscus; meniscus spp.	89.0438	0	0	0	0	0	0	31	0	0
OTU_1637	proteobacteria; alphaproteobacteria; rhodobacterales; rhodobacteraceae; labrenzia; labrenzia aggregata	88.8651	2	0	1	0	0	0	0	0	1
OTU_1639	firmicutes; bacilli; bacillales; bacillaceae; lysinibacillus; lysinibacillus fusiformis	98.8395	0	0	21	0	0	0	0	0	0
OTU_1640	bacteroidetes; bacteroidetes; bacteroidetes order ii. incertae sedis; rhodothermaceae; rhodothermus; rhodothermus marinus	82.2134	6	0	0	1	2	1	0	0	0
OTU_1641	proteobacteria; alphaproteobacteria; rhodobacterales; rhodobacteraceae; lutimaribacter; oceanicola pacificus	96.0089	6	0	2	1	8	0	0	1	2
OTU_1642	firmicutes; clostridia; clostridiales; clostridiaceae; clostridium; clostridium spp.	91.5152	0	0	10	0	86	0	0	0	0
OTU_1643	proteobacteria; alphaproteobacteria; rhodobacterales; rhodobacteraceae; loktanella; loktanella rosea	98.1818	4	4	0	0	0	5	0	0	0
OTU_1644	firmicutes; clostridia; clostridiales; clostridiaceae; clostridium; clostridium spp.	96.8944	0	0	0	0	0	9	1	0	3
OTU_1645	planctomycetes; planctomycetia; planctomycetales; planctomycetaceae; rhodopirellula; rhodopirellula spp.	88.7352	0	2	0	0	0	0	0	0	0
OTU_1647	actinobacteria; actinobacteria; actinomycetales; dermatophilaceae; dermatophilus; dermatophilus spp.	84.8948	0	0	0	0	1	0	0	0	0
OTU_1650	proteobacteria; alphaproteobacteria; rickettsiales; mitochondria; mitochondria; mitochondria spp.	71.6312	2	0	0	0	0	0	0	0	13
OTU_1651	bacteroidetes; flavobacteriia; flavobacteriales; flavobacteriaceae; flagellimonas; flagellimonas spp.	94.8718	3	0	4	1	1	0	0	30	0
OTU_1652	proteobacteria; betaproteobacteria; burkholderiales; comamonadaceae; acidovorax; acidovorax spp.	82.5364	0	0	0	0	0	0	0	1	0
OTU_1653	proteobacteria; alphaproteobacteria; sphingomonadales; erythrobacteraceae; erythrobacter; erythrobacter citreus	98.6726	5	3	12	9	15	6	11	11	68
OTU_1656	proteobacteria; alphaproteobacteria; rhodobacterales; rhodobacteraceae; ruegeria; ruegeria spp.	97.0588	0	0	1	1	1	0	0	0	0
OTU_1658	metazoa; arthropoda; insecta; hemiptera; aphididae; rhodobium; rhodobium spp.	92.0259	0	0	5	1	0	0	0	0	0
OTU_1659	planctomycetes; phycisphaerae; phycisphaerales; phycisphaeraceae; phycisphaera; phycisphaera spp.	80.2083	13	0	4	0	3	1	0	0	0
OTU_1660	proteobacteria; alphaproteobacteria; sphingomonadales; sphingomonadaceae; sphingopyxis; sphingopyxis spp.	89.1353	3	0	1	1	9	0	0	0	5
OTU_1661	proteobacteria; gammaproteobacteria; legionellales; legionellaceae; legionella; legionella worsliensis	91.8812	0	0	0	0	0	0	0	0	15
OTU_1662	proteobacteria; gammaproteobacteria; oceanospirillales; alcanivoracaceae; kangiella; kangiella koreensis	87.6712	0	0	0	0	0	1	0	0	0
OTU_1663	proteobacteria; alphaproteobacteria; parvularculales; parvularculaceae; parvularcula; parvularcula spp.	89.357	0	0	0	0	1	0	0	0	0
OTU_1664	bacteroidetes; flavobacteriia; flavobacteriales; flavobacteriaceae; tenacibaculum; tenacibaculum spp.	87.0588	2	1	0	0	0	0	0	22	0
OTU_1665	bacteroidetes; flavobacteriia; flavobacteriales; flavobacteriaceae; sediminibacter; sediminibacter spp.	81.4741	6	0	0	0	0	0	0	0	0
OTU_1666	planctomycetes; planctomycetia; planctomycetales; planctomycetaceae; blastopirellula; blastopirellula spp.	93.75	0	3	0	0	0	0	7	0	0
OTU_1669	proteobacteria; alphaproteobacteria; rhodospirillales; rhodospirillaceae; pelagibius; pelagibius spp.	97.5664	3	0	0	0	0	0	0	0	2
OTU_1670	bacteroidetes; sphingobacteriia; sphingobacteriales; sphingobacteriales; ferruginibacter; ferruginibacter spp.	87.6494	0	0	0	0	1	0	0	0	22
OTU_1671	planctomycetes; planctomycetia; planctomycetales; planctomycetaceae; rhodopirellula; rhodopirellula spp.	85.9961	1	0	0	0	0	0	0	0	0
OTU_1672	proteobacteria; gammaproteobacteria; thiotrichales; thiotrichaceae; leucothrix; leucothrix spp.	79.2079	0	10	0	0	13	0	0	0	0
OTU_1673	metazoa; mollusca; gastropoda; gastropoda; pomatiopsidae; coxiella; coxiella spp.	93.4911	0	0	0	0	1	0	0	0	0
OTU_1674	bacteroidetes; sphingobacteriia; sphingobacteriales; saprospiraceae; lewinella; lewinella spp.	83.1622	7	0	0	10	4	0	2	0	0
OTU_1676	proteobacteria; alphaproteobacteria; rhodospirillales; candidatusalysiosphaera; candidatusalysiosphaera; candidatusalysiosphaera spp.	88.9849	0	0	0	0	0	0	4	0	0
OTU_1678	metazoa; mollusca; gastropoda; gastropoda; pomatiopsidae; coxiella; coxiella spp.	93.9096	0	0	0	0	1	0	0	0	0
OTU_1682	bacteroidetes; flavobacteriia; flavobacteriales; flavobacteriaceae; psychroserpens; psychroserpens spp.	94.2574	0	0	1	0	0	0	0	0	0
OTU_1683	proteobacteria; gammaproteobacteria; legionellales; coxiellaceae; aquicella; aquicella spp.	96.8442	0	0	0	0	1	0	9	0	7
OTU_1684	bacteroidetes; cytophagia; cytophagales; cytophagaceae; meniscus; meniscus spp.	86.5613	0	0	0	0	15	0	0	0	0
OTU_1685	metazoa; mollusca; gastropoda; gastropoda; pomatiopsidae; coxiella; coxiella spp.	97.0414	0	0	0	0	0	1	0	15	0
OTU_1686	No hits found		0	2	0	0	1	0	0	0	0
OTU_1687	proteobacteria; gammaproteobacteria; thiotrichales; piscirickettsiaceae; piscirickettsia; piscirickettsia spp.	88.8016	0	0	0	0	0	0	1	0	0
OTU_1688	proteobacteria; deltaproteobacteria; desulfuromonadales; desulfuromonadaceae; desulfuromusa; desulfuromusa spp.	81.6532	4	0	0	1	8	1	0	0	6
OTU_1692	bacteroidetes; flavobacteriia; flavobacteriales; flavobacteriaceae; lutibacter; lutibacter spp.	90.6615	11	0	0	0	0	0	0	0	0
OTU_1693	metazoa; mollusca; gastropoda; gastropoda; pomatiopsidae; coxiella; coxiella spp.	82.4242	23	1	2	1	2	0	0	0	0
OTU_1695	proteobacteria; betaproteobacteria; burkholderiales; comamonadaceae; albidiferax; albidiferax spp.	79.5276	0	0	0	0	2	0	0	0	0
OTU_1696	proteobacteria; alphaproteobacteria; sphingomonadales; sphingomonadaceae; sphingomonas; caulobacter leidyia	84.3902	0	1	0	0	1	2	0	0	0
OTU_1698	metazoa; mollusca; gastropoda; gastropoda; pomatiopsidae; coxiella; coxiella spp.	93.4911	0	21	0	1	0	2	0	0	0
OTU_1699	proteobacteria; alphaproteobacteria; rhodobacterales; rhodobacteraceae; nautella; nautella italica	96.9027	13	0	3	15	40	7	15	2	36
OTU_1700	metazoa; arthropoda; insecta; hemiptera; pseudococcidae; paracoccus; paracoccus spp.	94.0265	0	1	0	0	0	0	0	0	0
OTU_1701	firmicutes; clostridia; clostridiales; clostridiaceae; clostridiisalibacter; clostridiisalibacter spp.	92.3848	1	0	0	1	0	0	1	0	0
OTU_1703	metazoa; arthropoda; insecta; hemiptera; aphididae; rhodobium; rhodobium spp.	94.469	0	0	0	0	0	0	0	0	1
OTU_1706	actinobacteria; actinobacteria; micrococcales; microbacteriaceae; candidatusaquiluna; candidatusaquiluna spp.	91.7184	0	4	0	0	0	0	0	0	0
OTU_1708	actinobacteria; actinobacteria; micrococcales; microbacteriaceae; candidatusaquiluna; candidatusaquiluna spp.	92.7536	0	0	6	0	3	0	0	0	0
OTU_1711	proteobacteria; epsilonproteobacteria; epsilonproteobacteria; epsilonproteobacteria; sulfurovum; sulfurovum spp.	88.9583	0	0	1	0	0	0	0	0	0
OTU_1712	gq348358.1 metagenome versatile chemolithoautotroph expanding oceanic dead zones saanich inlet 200 m depth clone sgta462 tg3 (candidate division) ; tg3 (candidate division) ; tg3 (candidate division) ; tg3 (candidate division) ; tg3 (candidate division) ; tg3 (candidate division)	87.3267	0	0	0	0	0	0	0	0	1
OTU_1714	proteobacteria; alphaproteobacteria; rhodospirillales; rhodospirillaceae; defluviicoccus; defluviicoccus spp.	90.1709	6	2	1	3	2	5	0	0	0
OTU_1718	proteobacteria; gammaproteobacteria; legionellales; legionellaceae; legionella; legionella spp.	87.5	5	0	1	0	0	0	0	0	2
OTU_1719	actinobacteria; actinobacteria; micrococcales; microbacteriaceae; candidatusaquiluna; candidatusaquiluna spp.	89.4845	1	0	0	0	1	0	0	0	0
OTU_1721	proteobacteria; deltaproteobacteria; desulfuromonadales; desulfuromonadaceae; desulfuromusa; desulfuromusa spp.	81.9277	11	1	0	9	4	0	0	0	0
OTU_1722	proteobacteria; deltaproteobacteria; myxococcales; nannocystineae; nannocystineae; nannocystineae spp.	89.924	0	0	3	0	0	0	0	0	0
OTU_1723	proteobacteria; deltaproteobacteria; bdellovibrionales; bacteriovoracaceae; peredibacter; peredibacter spp.	96.0938	0	7	0	20	0	0	0	0	2
OTU_1724	proteobacteria; alphaproteobacteria; rhizobiales; hyphomicrobiaceae; devosia; devosia spp.	89.98	0	0	0	0	0	0	0	0	24
OTU_1725	proteobacteria; gammaproteobacteria; oceanospirillales; oceanospirillaceae; oleibacter; oleibacter marinus	99.4012	1	0	0	2	18	0	0	1	0
OTU_1726	proteobacteria; deltaproteobacteria; bdellovibrionales; bdellovibrionaceae; bdellovibrio; bdellovibrio spp.	97.3085	0	0	0	0	0	0	0	0	1
OTU_1729	planctomycetes; phycisphaerae; phycisphaerales; phycisphaeraceae; phycisphaera; phycisphaera spp.	91.875	0	0	0	0	0	0	0	8	0
OTU_1730	dq811946.1 mangrove soil clone msb5e11 tm6 (candidate division) ; tm6 (candidate division) ; tm6 (candidate division) ; tm6 (candidate division) ; tm6 (candidate division) ; tm6 (candidate division)	88.454	0	0	0	0	2	0	0	0	0
OTU_1731	proteobacteria; candidatusthiobios; candidatusthiobios; candidatusthiobios; candidatusthiobios; candidatusthiobios spp.	78.0083	0	0	0	0	14	0	0	0	0
OTU_1732	proteobacteria; alphaproteobacteria; rhodobacterales; rhodobacteraceae; rhodobacter; rhodobacter spp.	89.8077	3	0	0	0	0	0	0	0	0
OTU_1733	planctomycetes; planctomycetia; planctomycetales; planctomycetaceae; planctomyces; planctomyces spp.	96.5377	0	0	0	0	15	0	0	0	0
OTU_1735	verrucomicrobia; verrucomicrobiae; verrucomicrobiales; verrucomicrobiaceae; rubritalea; rubritalea spp.	91.2281	4	11	0	0	5	0	0	0	0
OTU_1738	proteobacteria; gammaproteobacteria; chromatiales; chromatiaceae; nitrosococcus; nitrosococcus spp.	88.4086	0	0	21	0	0	0	0	0	0
OTU_1739	proteobacteria; alphaproteobacteria; rhodobacterales; rhodobacteraceae; wenxinia; wenxinia spp.	96.2389	6	1	0	0	6	0	0	0	9
OTU_1741	proteobacteria; alphaproteobacteria; rhodospirillales; rhodospirillaceae; thalassospira; thalassospira spp.	96.3362	7	0	0	6	0	0	0	0	0
OTU_1743	bacteroidetes; cytophagia; cytophagales; flammeovirgaceae; candidatusamoebophilus; candidatusamoebophilus spp.	95.4183	0	0	0	2	4	0	0	9	6
OTU_1744	firmicutes; clostridia; clostridiales; lachnospiraceae; robinsoniella; robinsoniella spp.	89.759	0	0	33	1	16	0	9	1	28
OTU_1745	planctomycetes; planctomycetia; planctomycetales; planctomycetaceae; rhodopirellula; rhodopirellula spp.	91.411	0	3	0	0	0	0	0	0	0
OTU_1746	bacteroidetes; flavobacteriia; flavobacteriales; cryomorphaceae; crocinitomix; crocinitomix spp.	91.4851	13	0	0	0	0	0	0	0	0
OTU_1748	dq103598.1 mud volcano sediments clone an07bc115cmbsf106b ws3 (candidate division) ; ws3 (candidate division) ; ws3 (candidate division) ; ws3 (candidate division) ; ws3 (candidate division) ; ws3 (candidate division)	78.5844	0	16	0	0	0	0	0	0	0
OTU_1749	proteobacteria; alphaproteobacteria; rickettsiales; mitochondria; mitochondria; mitochondria spp.	90.2004	0	0	0	0	4	0	1	0	0
OTU_1750	proteobacteria; alphaproteobacteria; rhizobiales; rhodobiaceae; parvibaculum; parvibaculum spp.	92.9204	6	0	1	10	1	0	0	2	2
OTU_1752	proteobacteria; gammaproteobacteria; thiotrichales; thiotrichaceae; leucothrix; leucothrix spp.	89.3491	0	0	0	1	1	0	0	0	0
OTU_1753	planctomycetes; planctomycetia; planctomycetales; planctomycetaceae; rhodopirellula; rhodopirellula spp.	86.558	0	1	1	1	16	0	0	0	0
OTU_1754	planctomycetes; planctomycetia; planctomycetales; planctomycetaceae; rhodopirellula; rhodopirellula spp.	92.6829	0	0	0	0	14	0	0	0	0
OTU_1755	dq404590.1 contaminated sediment clone 656034 tm6 (candidate division) ; tm6 (candidate division) ; tm6 (candidate division) ; tm6 (candidate division) ; tm6 (candidate division) ; tm6 (candidate division)	92.1529	0	8	0	0	0	0	0	0	0
OTU_1758	planctomycetes; planctomycetia; planctomycetales; planctomycetaceae; planctomyces; planctomyces spp.	88.7949	0	0	0	0	21	0	0	0	0
OTU_1760	proteobacteria; alphaproteobacteria; rhodospirillales; rhodospirillaceae; thalassospira; thalassospira spp.	89.6018	0	1	0	1	0	0	0	0	0
OTU_1761	verrucomicrobia; verrucomicrobiae; verrucomicrobiales; verrucomicrobiaceae; haloferula; haloferula phyci	95.2381	6	0	1	0	0	0	0	0	0
OTU_1762	proteobacteria; alphaproteobacteria; rhizobiales; hyphomicrobiaceae; pedomicrobium; pedomicrobium spp.	83.004	0	0	0	0	0	0	1	0	0
OTU_1763	verrucomicrobia; verrucomicrobiae; verrucomicrobiales; verrucomicrobiaceae; roseibacillus; roseibacillus spp.	85.0662	1	0	0	0	1	0	0	0	0
OTU_1764	dq070831.1 prokaryotic structures seafloor basalts varying age east pacific rise and ridge basalt glass cobb seamount juan de fuca clone jdfbgbact44 tm6 (candidate division) ; tm6 (candidate division) ; tm6 (candidate division) ; tm6 (candidate division) ; tm6 (candidate division) ; tm6 (candidate division)	99.3964	0	0	0	0	8	0	0	0	0
OTU_1766	dq395368.1 deepsea octacoral clone ctgbrraa88 sbr1093 (candidate division) ; sbr1093 (candidate division) ; sbr1093 (candidate division) ; sbr1093 (candidate division) ; sbr1093 (candidate division) ; sbr1093 (candidate division)	94.898	6	17	1	0	4	5	0	0	0
OTU_1767	bacteroidetes; sphingobacteriia; sphingobacteriales; saprospiraceae; haliscomenobacter; haliscomenobacter spp.	83.6032	0	0	0	0	0	0	0	11	0
OTU_1768	proteobacteria; alphaproteobacteria; rhodobacterales; rhodobacteraceae; nautella; nautella italica	98.8739	117	20	832	26	707	4	27	8	83
OTU_1769	planctomycetes; planctomycetia; planctomycetales; planctomycetaceae; rhodopirellula; rhodopirellula spp.	95.3157	0	0	0	0	0	0	1	0	0
OTU_1773	proteobacteria; gammaproteobacteria; thiotrichales; thiotrichaceae; leucothrix; leucothrix spp.	95.9459	0	4	0	0	1	0	0	0	0
OTU_1774	bacteroidetes; cytophagia; cytophagales; cytophagaceae; flexibacter; flexibacter spp.	82.7586	0	0	0	0	1	0	0	0	0
OTU_1775	firmicutes; bacilli; bacillales; bacillaceae; bacillus; bacillus pseudofirmus	79.5802	0	0	0	13	8	0	0	0	0
OTU_1777	planctomycetes; planctomycetia; planctomycetales; planctomycetaceae; rhodopirellula; rhodopirellula spp.	95.112	0	0	0	0	0	7	0	0	0
OTU_1778	planctomycetes; planctomycetia; planctomycetales; planctomycetaceae; planctomyces; planctomyces spp.	88.8235	0	2	0	0	5	0	0	0	0
OTU_1779	planctomycetes; planctomycetia; planctomycetales; planctomycetaceae; rhodopirellula; rhodopirellula spp.	94.0937	0	0	0	0	1	0	0	0	0
OTU_1780	planctomycetes; planctomycetia; planctomycetales; planctomycetaceae; rhodopirellula; rhodopirellula spp.	92.8717	1	0	0	0	9	0	0	0	0
OTU_1781	bacteroidetes; flavobacteriia; flavobacteriales; flavobacteriaceae; muricauda; muricauda spp.	91.7323	22	0	0	1	0	0	0	0	0
OTU_1783	proteobacteria; gammaproteobacteria; legionellales; legionellaceae; legionella; legionella pneumophila	86.4078	19	0	0	0	1	0	0	0	0
OTU_1784	planctomycetes; planctomycetia; planctomycetales; planctomycetaceae; blastopirellula; blastopirellula spp.	75.2049	2	0	0	0	3	0	0	15	0
OTU_1785	planctomycetes; planctomycetia; planctomycetales; planctomycetaceae; planctomyces; planctomyces spp.	96.1702	0	5	4	0	2	0	1	1	1
OTU_1786	proteobacteria; alphaproteobacteria; rhodospirillales; rhodospirillaceae; pelagibius; pelagibius spp.	96.1123	0	0	0	0	5	0	0	0	0
OTU_1787	bacteroidetes; sphingobacteriia; sphingobacteriales; saprospiraceae; lewinella; lewinella marina	90.982	0	0	0	0	0	0	0	0	22
OTU_1789	proteobacteria; deltaproteobacteria; desulfuromonadales; geobacteraceae; geothermobacter; geothermobacter spp.	84.7036	1	0	0	0	1	0	0	0	0
OTU_1793	planctomycetes; planctomycetia; planctomycetales; planctomycetaceae; rhodopirellula; rhodopirellula spp.	95.2869	0	0	0	0	0	0	0	0	4
OTU_1794	firmicutes; clostridia; clostridiales; peptostreptococcaceae; filifactor; filifactor spp.	88.5772	0	0	0	2	6	0	0	0	13
OTU_1795	proteobacteria; alphaproteobacteria; rhodobacterales; rhodobacteraceae; pseudoruegeria; pseudoruegeria spp.	92.9204	0	0	0	1	0	0	0	0	0
OTU_1796	planctomycetes; planctomycetia; planctomycetales; planctomycetaceae; rhodopirellula; rhodopirellula spp.	90.1186	0	12	0	0	0	0	0	0	0
OTU_1797	proteobacteria; alphaproteobacteria; rickettsiales; mitochondria; mitochondria; mitochondria spp.	76.6393	14	0	0	0	0	0	0	0	0
OTU_1798	proteobacteria; gammaproteobacteria; legionellales; legionellaceae; legionella; legionella fairfieldensis	94.8515	0	0	0	0	0	0	13	6	0
OTU_1800	firmicutes; clostridia; clostridiales; clostridiaceae; clostridium; clostridium spp.	98.3333	9	0	0	0	0	0	0	0	0
OTU_1801	planctomycetes; planctomycetia; planctomycetales; planctomycetaceae; rhodopirellula; rhodopirellula spp.	93.6768	0	0	0	0	9	0	0	0	0
OTU_1804	bacteroidetes; cytophagia; cytophagales; flammeovirgaceae; persicobacter; persicobacter spp.	92.4303	0	0	0	0	1	0	1	0	0
OTU_1805	planctomycetes; phycisphaerae; phycisphaerales; phycisphaeraceae; phycisphaera; phycisphaera spp.	87.2651	1	0	0	0	1	0	9	0	7
OTU_1806	proteobacteria; alphaproteobacteria; parvularculales; parvularculaceae; parvularcula; parvularcula spp.	92.0354	5	0	0	0	0	0	0	0	0
OTU_1807	planctomycetes; phycisphaerae; phycisphaerales; phycisphaeraceae; phycisphaera; phycisphaera spp.	87.8151	1	0	15	0	14	0	10	0	3
OTU_1809	proteobacteria; alphaproteobacteria; rhodobacterales; rhodobacteraceae; ruegeria; ruegeria spp.	96.2389	6	0	12	4	13	0	0	1	13
OTU_1811	proteobacteria; alphaproteobacteria; rickettsiales; rickettsiaceae; rickettsia; rickettsia spp.	94.6921	2	4	3	6	0	0	0	2	3
OTU_1812	lentisphaerae; lentisphaeria; lentisphaeria; victivallaceae; victivallis; victivallis spp.	84.6791	1	0	20	0	2	0	3	0	0
OTU_1814	proteobacteria; betaproteobacteria; rhodocyclales; rhodocyclaceae; azospira; azospira spp.	86.0279	18	0	0	0	2	0	0	0	0
OTU_1815	metazoa; mollusca; gastropoda; gastropoda; pomatiopsidae; coxiella; coxiella spp.	88.2583	0	0	0	0	0	0	0	19	0
OTU_1817	planctomycetes; planctomycetia; planctomycetales; planctomycetaceae; blastopirellula; blastopirellula spp.	93.3747	0	1	0	1	0	0	0	1	0
OTU_1818	bacteroidetes; flavobacteriia; flavobacteriales; cryomorphaceae; owenweeksia; owenweeksia hongkongensis	94.4112	0	0	0	0	0	0	0	0	20
OTU_1821	actinobacteria; actinobacteria; acidimicrobiales; acidimicrobiales; acidimicrobiales; acidimicrobiales spp.	90.0415	0	3	0	0	15	0	0	0	0
OTU_1822	firmicutes; clostridia; clostridiales; clostridiaceae; clostridium; clostridium spp.	96.4602	39	76	64	13	60	10	516	24	795
OTU_1823	planctomycetes; planctomycetia; planctomycetales; planctomycetaceae; blastopirellula; blastopirellula spp.	97.6842	0	0	0	0	8	0	0	0	0
OTU_1825	proteobacteria; alphaproteobacteria; rhodobacterales; rhodobacteraceae; sediminimonas; sediminimonas spp.	99.3348	0	0	1	0	0	0	0	0	0
OTU_1827	proteobacteria; alphaproteobacteria; rhodospirillales; rhodospirillaceae; defluviicoccus; defluviicoccus spp.	87.8788	0	0	8	0	4	0	0	0	0
OTU_1828	proteobacteria; deltaproteobacteria; myxococcales; cystobacterineae; cystobacterineae; cystobacterineae spp.	84.5714	0	0	1	0	0	0	0	0	0
OTU_1829	proteobacteria; gammaproteobacteria; oceanospirillales; oceanospirillaceae; pseudospirillum; pseudospirillum spp.	91.3386	7	0	0	20	0	0	0	0	0
OTU_1830	metazoa; arthropoda; insecta; hemiptera; aphididae; rhodobium; rhodobium spp.	88.196	1	0	0	0	4	0	0	0	0
OTU_1831	proteobacteria; alphaproteobacteria; rhodobacterales; rhodobacteraceae; sediminimonas; sediminimonas spp.	91.3717	5	0	9	0	0	0	0	0	0
OTU_1832	planctomycetes; planctomycetia; planctomycetales; planctomycetaceae; rhodopirellula; rhodopirellula spp.	94.5674	0	8	0	0	0	0	0	0	0
OTU_1833	planctomycetes; planctomycetia; planctomycetales; planctomycetaceae; rhodopirellula; rhodopirellula spp.	89.98	2	8	0	0	0	0	0	0	0
OTU_1834	proteobacteria; gammaproteobacteria; methylococcales; crenotrichaceae; crenothrix; crenothrix spp.	95.2381	0	0	0	2	0	0	0	0	0
OTU_1835	bacteroidetes; flavobacteriia; flavobacteriales; cryomorphaceae; fluviicola; fluviicola spp.	93.4653	0	0	0	3	14	0	0	0	0
OTU_1837	proteobacteria; alphaproteobacteria; rhodobacterales; rhodobacteraceae; oceanicola; oceanicola spp.	96.4365	11	1	1	1	15	2	1	4	4
OTU_1838	bacteroidetes; cytophagia; cytophagales; flammeovirgaceae; reichenbachiella; reichenbachiella spp.	93.4	7	0	0	7	5	0	0	0	0
OTU_1840	bacteroidetes; flavobacteriia; flavobacteriales; flavobacteriaceae; gilvibacter; gilvibacter spp.	93.0417	9	0	0	0	5	0	0	0	0
OTU_1841	proteobacteria; alphaproteobacteria; rhodobacterales; rhodobacteraceae; oceanicola; oceanicola spp.	95.1327	0	1	0	2	0	1	0	0	1
OTU_1842	planctomycetes; planctomycetia; planctomycetales; planctomycetaceae; rhodopirellula; rhodopirellula spp.	94.0937	5	0	0	0	0	0	0	0	0
OTU_1844	dq889875.1 natural product producing octocoral erythropodium caribaeorum clone ec214 sbr1093 (candidate division) ; sbr1093 (candidate division) ; sbr1093 (candidate division) ; sbr1093 (candidate division) ; sbr1093 (candidate division) ; sbr1093 (candidate division)	92.8717	0	9	18	0	1	0	0	0	0
OTU_1846	actinobacteria; actinobacteria; actinomycetales; micrococcaceae; kocuria; kocuria marina	99.3902	2	0	4	1	1	1	0	2	0
OTU_1847	proteobacteria; deltaproteobacteria; bdellovibrionales; bacteriovoracaceae; peredibacter; peredibacter spp.	88.0998	0	1	0	0	0	0	18	0	0
OTU_1848	proteobacteria; alphaproteobacteria; rhizobiales; phyllobacteriaceae; hoeflea; hoeflea spp.	94.0265	13	4	2	0	3	4	0	6	8
OTU_1850	bacteroidetes; flavobacteriia; flavobacteriales; flavobacteriaceae; muricauda; muricauda spp.	87.747	0	0	19	0	0	0	0	0	0
OTU_1851	planctomycetes; planctomycetia; planctomycetales; planctomycetaceae; blastopirellula; blastopirellula spp.	94.7475	0	3	0	0	0	0	0	0	0
OTU_1852	proteobacteria; alphaproteobacteria; rhodospirillales; rhodospirillaceae; thalassospira; thalassospira spp.	85.2679	2	0	0	8	9	0	0	0	0
OTU_1853	proteobacteria; alphaproteobacteria; rhodospirillales; rhodospirillaceae; defluviicoccus; defluviicoccus spp.	89.0323	0	0	0	0	7	4	0	0	2
OTU_1855	actinobacteria; acidimicrobiia; acidimicrobiales; candidatusmicrothrix; candidatusmicrothrix; candidatusmicrothrix spp.	85.3659	0	0	0	0	13	0	0	0	0
OTU_1858	nitrospirae; nitrospira; nitrospira; nitrospira; nitrospira; nitrospira spp.	93.254	0	0	0	0	0	0	13	0	0
OTU_1861	proteobacteria; alphaproteobacteria; rhizobiales; rhodobiaceae; tepidamorphus; tepidamorphus spp.	95.7965	0	0	0	0	0	0	11	0	0
OTU_1862	proteobacteria; alphaproteobacteria; rhodobacterales; rhodobacteraceae; rhodobacter; rhodobacter spp.	92.3679	0	0	0	0	2	0	0	0	0
OTU_1864	firmicutes; clostridia; clostridiales; clostridiaceae; clostridium; clostridium spp.	92.915	0	0	1	0	0	0	0	0	0
OTU_1865	bacteroidetes; flavobacteriia; flavobacteriales; flavobacteriaceae; gramella; gramella marina	96.0707	0	0	0	0	0	0	0	0	18
OTU_1866	verrucomicrobia; verrucomicrobiae; verrucomicrobiales; verrucomicrobiaceae; roseibacillus; roseibacillus spp.	87.8669	2	0	0	0	0	0	0	0	0
OTU_1868	bacteroidetes; flavobacteriia; flavobacteriales; cryomorphaceae; owenweeksia; owenweeksia spp.	92.3232	0	0	0	2	8	0	0	0	4
OTU_1871	proteobacteria; gammaproteobacteria; chromatiales; granulosicoccaceae; granulosicoccus; granulosicoccus spp.	94.4231	0	2	0	1	8	0	0	0	0
OTU_1872	proteobacteria; gammaproteobacteria; alteromonadales; pseudoalteromonadaceae; pseudoalteromonas; pseudoalteromonas spp.	86.758	0	1	0	0	0	0	0	0	0
OTU_1873	bacteroidetes; cytophagia; cytophagales; flammeovirgaceae; flexithrix; flexithrix spp.	91.4	1	0	9	8	0	0	0	0	0
OTU_1874	gu369928.1 and mats vents arc white microbial film on pebble aphotic zone shal hydrothermal vent region volcano 1 south tonga arc. depth=189.1m clone v1b07b94 gn02 (candidate division) ; gn02 (candidate division) ; gn02 (candidate division) ; gn02 (candidate division) ; gn02 (candidate division) ; gn02 (candidate division)	91.4847	0	0	9	0	10	0	0	0	0
OTU_1875	gu444078.1 effects amendments on fertility and microbial structure cucumber cucumis sativus l. production systems cotton straw treated soil clone 0158 tm7 (candidate division) ; tm7 (candidate division) ; tm7 (candidate division) ; tm7 (candidate division) ; tm7 (candidate division) ; tm7 (candidate division)	88.521	0	0	0	0	0	1	0	0	0
OTU_1876	proteobacteria; deltaproteobacteria; myxococcales; nannocystineae; nannocystineae; nannocystineae spp.	94.5946	0	0	2	1	0	0	1	0	17
OTU_1877	proteobacteria; gammaproteobacteria; legionellales; legionellaceae; legionella; legionella spp.	89.1945	0	1	0	0	0	0	0	0	0
OTU_1878	planctomycetes; planctomycetia; planctomycetales; planctomycetaceae; rhodopirellula; rhodopirellula spp.	88.3436	0	0	0	5	0	0	1	8	0
OTU_1880	bacteroidetes; flavobacteriia; flavobacteriales; cryomorphaceae; fluviicola; fluviicola spp.	95.6436	6	0	0	13	17	0	1	1	2
OTU_1881	proteobacteria; alphaproteobacteria; rhizobiales; hyphomicrobiaceae; devosia; devosia limi	86.6667	0	3	0	7	4	1	0	3	0
OTU_1882	proteobacteria; gammaproteobacteria; chromatiales; granulosicoccaceae; granulosicoccus; granulosicoccus spp.	89.313	5	0	0	0	3	0	0	0	0
OTU_1883	proteobacteria; gammaproteobacteria; pseudomonadales; moraxellaceae; psychrobacter; psychrobacter aquaticus	98.8119	10	0	0	0	9	0	0	0	0
OTU_1884	proteobacteria; gammaproteobacteria; chromatiales; chromatiaceae; nitrosococcus; nitrosococcus spp.	91.2525	0	0	0	0	8	0	0	0	0
OTU_1885	planctomycetes; planctomycetia; planctomycetales; planctomycetaceae; pirellula; pirellula spp.	95.91	4	0	0	0	4	0	0	0	0
OTU_1887	verrucomicrobia; verrucomicrobiae; verrucomicrobiales; verrucomicrobiaceae; haloferula; haloferula rosea	97.4206	2	1	0	0	1	0	0	0	0
OTU_1889	chloroflexi; caldilineae; caldilineales; caldilineaceae; caldilinea; caldilinea spp.	81.4741	0	0	0	0	0	0	0	19	0
OTU_1890	planctomycetes; planctomycetia; planctomycetales; planctomycetaceae; planctomyces; planctomyces spp.	96.2376	0	0	7	0	0	0	0	0	0
OTU_1892	bacteroidetes; cytophagia; cytophagales; cyclobacteriaceae; echinicola; echinicola vietnamensis	91.8651	0	0	0	0	0	0	0	0	17
OTU_1893	metazoa; mollusca; gastropoda; gastropoda; pomatiopsidae; coxiella; coxiella spp.	96.0552	0	0	1	0	0	1	0	0	0
OTU_1894	bacteroidetes; cytophagia; cytophagales; flammeovirgaceae; reichenbachiella; reichenbachiella spp.	86.6799	4	0	0	0	0	0	0	0	0
OTU_1895	planctomycetes; planctomycetia; planctomycetales; planctomycetaceae; rhodopirellula; rhodopirellula spp.	93.7751	0	0	0	0	1	1	0	0	0
OTU_1896	planctomycetes; planctomycetia; planctomycetales; planctomycetaceae; rhodopirellula; rhodopirellula spp.	88.7324	0	0	0	0	0	0	0	1	0
OTU_1897	proteobacteria; alphaproteobacteria; parvularculales; parvularculaceae; parvularcula; parvularcula spp.	97.5664	1	0	0	1	17	1	0	0	0
OTU_1898	planctomycetes; phycisphaerae; phycisphaerales; phycisphaeraceae; phycisphaera; phycisphaera spp.	73.0337	1	0	1	0	0	0	1	1	6
OTU_1899	metazoa; mollusca; gastropoda; gastropoda; pomatiopsidae; coxiella; coxiella spp.	86.7961	0	0	0	0	0	0	0	1	0
OTU_1900	actinobacteria; actinobacteria; acidimicrobiales; acidimicrobiales; acidimicrobiales; acidimicrobiales spp.	82.2266	2	0	0	0	4	0	0	7	0
OTU_1901	planctomycetes; planctomycetia; planctomycetales; planctomycetaceae; rhodopirellula; rhodopirellula spp.	89.0244	0	23	0	0	0	0	0	0	0
OTU_1902	proteobacteria; alphaproteobacteria; rhodobacterales; rhodobacteraceae; ahrensia; ahrensia spp.	91.4163	11	0	1	3	4	2	0	8	2
OTU_1904	proteobacteria; alphaproteobacteria; rhodospirillales; rhodospirillaceae; thalassospira; thalassospira spp.	98.9177	4	0	0	10	5	0	0	0	0
OTU_1906	proteobacteria; gammaproteobacteria; alteromonadales; alteromonadaceae; haliea; haliea spp.	95.4	0	0	1	4	0	0	0	0	0
OTU_1907	bacteroidetes; flavobacteriia; flavobacteriales; flavobacteriaceae; sufflavibacter; sufflavibacter spp.	86.1386	10	0	0	0	0	0	0	0	0
OTU_1908	spirochaetes; spirochaetia; spirochaetales; spirochaetaceae; spirochaeta; spirochaeta spp.	94.856	0	0	0	0	2	0	0	0	0
OTU_1910	cyanobacteria; cyanobacteria; pleurocapsales; pleurocapsales; chroococcidiopsis; chroococcidiopsis spp.	83.2972	1	0	0	1	0	0	4	6	0
OTU_1912	proteobacteria; alphaproteobacteria; rhizobiales; rhodobiaceae; rhodobium; rhodobium orientis	95.5457	0	0	0	0	0	0	0	0	1
OTU_1914	planctomycetes; planctomycetia; planctomycetales; planctomycetaceae; planctomyces; planctomyces spp.	96.1303	0	0	1	0	0	0	0	0	0
OTU_1915	eu181493.1 prokaryotic enhanced organic matter remineralization continental margin marine sediments clone 5bavb12 gn04 (candidate division) ; gn04 (candidate division) ; gn04 (candidate division) ; gn04 (candidate division) ; gn04 (candidate division) ; gn04 (candidate division)	82.218	9	0	0	2	7	0	0	0	0
OTU_1916	proteobacteria; gammaproteobacteria; chromatiales; granulosicoccaceae; granulosicoccus; granulosicoccus spp.	90.2299	1	1	0	0	0	0	0	0	0
OTU_1917	bacteroidetes; bacteroidetes; bacteroidetes; bacteroidetes; marinifilum; marinifilum spp.	88.2704	0	0	0	1	1	0	0	0	1
OTU_1918	proteobacteria; gammaproteobacteria; alteromonadales; alteromonadaceae; haliea; haliea spp.	95.2	0	1	0	0	0	0	0	0	0
OTU_1919	bacteroidetes; cytophagia; cytophagales; flammeovirgaceae; reichenbachiella; reichenbachiella spp.	92	1	0	1	0	0	0	0	0	0
OTU_1920	bacteroidetes; sphingobacteriia; sphingobacteriales; saprospiraceae; lewinella; lewinella spp.	87.8193	0	1	7	1	0	0	7	1	1
OTU_1922	proteobacteria; gammaproteobacteria; chromatiales; granulosicoccaceae; granulosicoccus; granulosicoccus spp.	90.458	0	0	0	0	1	0	16	0	0
OTU_1923	proteobacteria; deltaproteobacteria; syntrophobacterales; syntrophaceae; desulfomonile; desulfomonile spp.	85.6589	4	0	0	0	0	0	0	5	0
OTU_1925	scherffelia dubia viridiplantae; chlorophyta; chlorodendrophyceae; chlorodendrales; chlorodendraceae; scherffelia; scherffelia dubia;superkingdomeukaryota	85.595	0	0	0	0	0	0	0	7	0
OTU_1926	planctomycetes; planctomycetia; planctomycetales; planctomycetaceae; rhodopirellula; rhodopirellula spp.	85.1779	12	0	0	0	0	0	0	0	0
OTU_1927	spirochaetes; spirochaetia; spirochaetales; spirochaetaceae; spirochaeta; spirochaeta spp.	91.0331	0	0	0	0	0	0	0	0	16
OTU_1929	planctomycetes; planctomycetia; planctomycetales; planctomycetaceae; rhodopirellula; rhodopirellula spp.	90.02	0	0	0	1	0	0	0	0	0
OTU_1933	proteobacteria; alphaproteobacteria; alphaproteobacteria; alphaproteobacteria; candidatus pelagibacter; candidatus pelagibacter ubique	83.2627	0	0	17	0	0	0	0	0	0
OTU_1934	gu119237.1 threatened corals provide microbial habitats reef water clone reefg10 ws3 (candidate division) ; ws3 (candidate division) ; ws3 (candidate division) ; ws3 (candidate division) ; ws3 (candidate division) ; ws3 (candidate division)	77.9271	7	0	0	0	9	0	0	0	0
OTU_1935	proteobacteria; alphaproteobacteria; rickettsiales; rickettsiaceae; orientia; orientia tsutsugamushi	84.5339	0	0	0	0	0	0	0	17	0
OTU_1936	proteobacteria; deltaproteobacteria; desulfobacterales; desulfobulbaceae; desulforhopalus; desulforhopalus spp.	92.1905	0	0	0	0	2	0	0	0	0
OTU_1937	proteobacteria; deltaproteobacteria; myxococcales; kofleriaceae; haliangium; haliangium spp.	90.8738	1	0	0	0	0	0	0	9	0
OTU_1939	proteobacteria; gammaproteobacteria; thiotrichales; francisellaceae; francisella; francisella spp.	95.2475	3	0	13	0	0	0	0	1	1
OTU_1940	bacteroidetes; cytophagia; cytophagales; cytophagaceae; meniscus; meniscus spp.	86.5347	0	0	0	0	0	0	0	0	18
OTU_1941	planctomycetes; planctomycetia; planctomycetales; planctomycetaceae; planctomyces; planctomyces spp.	90.8537	0	0	0	0	5	1	0	0	0
OTU_1943	planctomycetes; planctomycetia; planctomycetales; planctomycetaceae; blastopirellula; blastopirellula spp.	94.6721	0	0	0	0	1	0	0	0	0
OTU_1947	eu385703.1 stratified microbes sediments core md052896 subseafloor sediment south china sea clone md2896b89 tm6 (candidate division) ; tm6 (candidate division) ; tm6 (candidate division) ; tm6 (candidate division) ; tm6 (candidate division) ; tm6 (candidate division)	93.9394	0	0	0	0	0	0	18	0	0
OTU_1949	proteobacteria; alphaproteobacteria; parvularculales; parvularculaceae; parvularcula; parvularcula spp.	75.3571	18	1	0	0	3	0	0	0	8
OTU_1950	planctomycetes; phycisphaerae; phycisphaerales; phycisphaeraceae; phycisphaera; phycisphaera spp.	81.8372	3	0	0	14	0	0	0	0	2
OTU_1951	bacteroidetes; flavobacteriia; flavobacteriales; flavobacteriaceae; gilvibacter; gilvibacter spp.	93.6634	0	0	11	5	1	0	0	0	0
OTU_1952	proteobacteria; alphaproteobacteria; sphingomonadales; sphingomonadaceae; blastomonas; blastomonas natatoria	96.4602	0	1	0	0	0	4	0	4	4
OTU_1953	bacteroidetes; flavobacteriia; flavobacteriales; flavobacteriaceae; winogradskyella; winogradskyella spp.	94.4773	2	0	0	0	0	0	0	0	0
OTU_1954	proteobacteria; epsilonproteobacteria; campylobacterales; helicobacteraceae; sulfurimonas; sulfurimonas spp.	91.2736	0	0	0	0	0	0	17	0	0
OTU_1955	proteobacteria; gammaproteobacteria; pseudomonadales; pseudomonadales; dasania; dasania spp.	93.2	0	0	0	2	0	0	0	0	0
OTU_1956	proteobacteria; epsilonproteobacteria; campylobacterales; campylobacterales; nitratifractor; nitratifractor spp.	80.3279	0	17	0	0	0	0	0	0	0
OTU_1957	proteobacteria; gammaproteobacteria; chromatiales; chromatiaceae; nitrosococcus; nitrosococcus spp.	89.1051	0	0	0	0	0	0	2	0	0
OTU_1959	bacteroidetes; cytophagia; cytophagales; flammeovirgaceae; reichenbachiella; reichenbachiella spp.	96.4215	0	0	0	0	10	0	0	0	0
OTU_1961	bacteroidetes; cytophagia; cytophagales; cytophagaceae; flexibacter; flexibacter spp.	89.2601	0	0	0	0	0	0	0	1	3
OTU_1963	proteobacteria; gammaproteobacteria; oceanospirillales; oceanospirillaceae; oceaniserpentilla; oceaniserpentilla spp.	94.6955	2	0	0	6	0	0	0	0	0
OTU_1964	bacteroidetes; flavobacteriia; flavobacteriales; cryomorphaceae; owenweeksia; owenweeksia spp.	82.7723	15	0	0	0	0	0	0	2	0
OTU_1965	planctomycetes; planctomycetia; planctomycetales; planctomycetaceae; blastopirellula; blastopirellula spp.	90.2893	3	0	0	0	0	0	0	0	0
OTU_1966	firmicutes; clostridia; clostridiales; ruminococcaceae; ruminococcus; ruminococcus spp.	90.1468	0	0	2	0	1	0	2	0	0
OTU_1969	proteobacteria; gammaproteobacteria; alteromonadales; colwelliaceae; colwellia; colwellia spp.	89.1519	16	0	0	1	0	0	0	0	0
OTU_1970	planctomycetes; planctomycetia; planctomycetales; planctomycetaceae; planctomyces; planctomyces spp.	84.1584	0	0	0	0	17	0	0	0	0
OTU_1975	proteobacteria; betaproteobacteria; burkholderiales; comamonadaceae; acidovorax; acidovorax spp.	85.7732	0	0	0	1	0	0	0	11	6
OTU_1977	proteobacteria; gammaproteobacteria; acidithiobacillales; acidithiobacillaceae; acidithiobacillus; acidithiobacillus spp.	86.9565	0	7	9	0	0	0	0	0	0
OTU_1978	metazoa; arthropoda; insecta; hemiptera; aphididae; rhodobium; rhodobium spp.	94.6004	1	1	0	2	4	0	0	0	4
OTU_1979	bacteroidetes; flavobacteriia; flavobacteriales; flavobacteriaceae; flagellimonas; flagellimonas spp.	95.6607	0	0	0	10	9	0	0	0	1
OTU_1981	proteobacteria; gammaproteobacteria; chromatiales; chromatiaceae; nitrosococcus; nitrosococcus spp.	89.3204	0	0	0	2	0	0	0	4	3
OTU_1983	proteobacteria; gammaproteobacteria; alteromonadales; alteromonadaceae; marinobacter; marinobacter spp.	88.4314	0	0	0	0	17	0	0	0	0
OTU_1984	proteobacteria; alphaproteobacteria; rhodobacterales; rhodobacteraceae; thalassococcus; thalassococcus spp.	98.0088	83	40	11	52	115	16	20	17	71
OTU_1985	proteobacteria; gammaproteobacteria; oceanospirillales; hahellaceae; endozoicomonas; endozoicomonas spp.	91.716	0	0	0	1	0	0	0	1	0
OTU_1986	planctomycetes; planctomycetia; planctomycetales; planctomycetaceae; rhodopirellula; rhodopirellula spp.	87.8	0	0	0	0	17	0	0	0	0
OTU_1987	bacteroidetes; cytophagia; cytophagales; amoebophilaceae; candidatus amoebophilus; candidatus amoebophilus asiaticus	88.4462	0	0	0	0	0	0	0	0	2
OTU_1989	proteobacteria; alphaproteobacteria; rhizobiales; xanthobacteraceae; labrys; labrys spp.	96.6667	0	0	0	0	1	0	0	0	0
OTU_1992	planctomycetes; planctomycetia; planctomycetales; planctomycetaceae; blastopirellula; blastopirellula spp.	97.1366	0	0	0	0	0	0	0	0	9
OTU_1993	firmicutes; clostridia; clostridiales; lachnospiraceae; blautia; blautia spp.	90.4192	0	0	0	0	2	0	0	0	0
OTU_1994	bacteroidetes; cytophagia; cytophagales; flammeovirgaceae; flexithrix; flexithrix spp.	98.7976	0	0	0	0	0	0	0	0	7
OTU_1995	planctomycetes; planctomycetia; planctomycetales; planctomycetaceae; planctomyces; planctomyces spp.	83.5294	0	0	0	0	0	0	17	0	0
OTU_1996	metazoa; mollusca; gastropoda; gastropoda; pomatiopsidae; coxiella; coxiella spp.	89.7839	0	0	0	0	9	0	0	0	0
OTU_1998	planctomycetes; planctomycetia; planctomycetales; planctomycetaceae; blastopirellula; blastopirellula spp.	91.2951	0	0	0	0	10	0	0	0	0
OTU_1999	verrucomicrobia; opitutae; puniceicoccales; puniceicoccaceae; pelagicoccus; pelagicoccus spp.	95.057	0	1	0	0	0	0	0	0	16
OTU_2001	proteobacteria; epsilonproteobacteria; campylobacterales; campylobacteraceae; arcobacter; arcobacter spp.	88.3399	0	0	0	0	27	0	0	1	0
OTU_2002	proteobacteria; alphaproteobacteria; parvularculales; parvularculaceae; parvularcula; parvularcula spp.	95.585	52	2	1	0	8	2	0	4	2
OTU_2004	planctomycetes; planctomycetia; planctomycetales; planctomycetaceae; rhodopirellula; rhodopirellula spp.	93.6864	5	0	2	0	6	0	0	0	5
OTU_2005	proteobacteria; gammaproteobacteria; xanthomonadales; xanthomonadaceae; stenotrophomonas; stenotrophomonas maltophilia	92.0078	3	0	5	15	12	3	0	0	0
OTU_2007	proteobacteria; gammaproteobacteria; chromatiales; granulosicoccaceae; granulosicoccus; granulosicoccus spp.	97.6923	2	1	0	1	0	0	0	0	0
OTU_2008	actinobacteria; actinobacteria; frankiales; sporichthyaceae; hgciclade; hgciclade spp.	87.4214	1	0	0	0	0	0	1	0	0
OTU_2009	planctomycetes; planctomycetia; planctomycetales; planctomycetaceae; pirellula; pirellula spp.	95.5375	1	0	0	0	1	0	0	0	1
OTU_2011	bacteroidetes; flavobacteriia; flavobacteriales; cryomorphaceae; owenweeksia; owenweeksia spp.	95.2941	0	0	0	3	1	0	0	12	0
OTU_2013	eukaryota; eukaryota; eukaryota; labyrinthulomycetes; thraustochytriaceae; thraustochytrium; thraustochytrium aureum	70.8661	0	0	3	0	0	0	0	4	9
OTU_2014	proteobacteria; alphaproteobacteria; rhodobacterales; rhodobacteraceae; ahrensia; ahrensia spp.	96.1039	0	2	0	0	0	0	0	0	0
OTU_2016	bacteroidetes; bacteroidetes; bacteroidetes order ii. incertae sedis; rhodothermaceae; salisaeta; salisaeta longa	81.7623	0	0	0	0	0	0	1	0	14
OTU_2017	proteobacteria; alphaproteobacteria; rhodobacterales; rhodobacteraceae; rhodobacter; rhodobacter spp.	89.8438	0	0	0	11	4	0	0	0	0
OTU_2018	firmicutes; clostridia; clostridiales; clostridiaceae; clostridiisalibacter; clostridiisalibacter spp.	86.8787	1	0	7	0	18	0	6	0	0
OTU_2020	lentisphaerae; lentisphaeria; lentisphaeria; victivallaceae; victivallis; victivallis spp.	86.0707	0	0	0	0	1	0	0	0	0
OTU_2021	planctomycetes; planctomycetia; planctomycetales; planctomycetaceae; gemmata; gemmata spp.	82.7236	0	0	0	0	10	0	0	0	1
OTU_2022	metazoa; arthropoda; insecta; hemiptera; aphididae; rhodobium; rhodobium spp.	97.1429	2	0	0	0	0	0	0	0	0
OTU_2024	bacteroidetes; flavobacteriia; flavobacteriales; flavobacteriaceae; ulvibacter; ulvibacter spp.	92.5049	1	0	0	0	15	0	0	0	0
OTU_2025	metazoa; mollusca; gastropoda; gastropoda; pomatiopsidae; coxiella; coxiella spp.	95.4635	5	0	0	0	0	0	0	0	0
OTU_2026	proteobacteria; epsilonproteobacteria; campylobacterales; campylobacteraceae; arcobacter; arcobacter spp.	87.5494	0	0	0	0	18	0	0	0	2
OTU_2027	planctomycetes; planctomycetia; planctomycetales; planctomycetaceae; rhodopirellula; rhodopirellula spp.	86.1538	0	0	0	0	0	0	16	0	0
OTU_2028	bacteroidetes; cytophagia; cytophagales; flammeovirgaceae; persicobacter; persicobacter spp.	88.6454	0	13	0	0	0	0	0	0	0
OTU_2029	bacteroidetes; flavobacteriia; flavobacteriales; flavobacteriaceae; polaribacter; polaribacter dokdonensis	89.2644	16	0	0	0	0	1	0	0	2
OTU_2030	planctomycetes; planctomycetia; planctomycetales; planctomycetaceae; rhodopirellula; rhodopirellula spp.	86.9654	1	0	1	0	0	0	0	0	0
OTU_2032	planctomycetes; planctomycetia; planctomycetales; planctomycetaceae; rhodopirellula; rhodopirellula spp.	86.6534	0	7	0	0	20	0	0	0	3
OTU_2033	actinobacteria; actinobacteria; actinomycetales; microbacteriaceae; leifsonia; leifsonia spp.	97.546	0	0	0	0	0	1	0	0	4
OTU_2035	proteobacteria; gammaproteobacteria; oceanospirillales; halomonadaceae; halomonas; halomonas venusta	98.8024	7	0	0	0	11	1	14	0	0
OTU_2037	bacteroidetes; cytophagia; cytophagales; flammeovirgaceae; candidatusamoebophilus; candidatusamoebophilus spp.	83.1349	6	0	0	2	0	0	0	0	0
OTU_2039	bacteroidetes; flavobacteriia; flavobacteriales; cryomorphaceae; owenweeksia; owenweeksia spp.	87.4751	20	0	0	0	0	0	0	0	0
OTU_2041	bacteroidetes; flavobacteriia; flavobacteriales; cryomorphaceae; owenweeksia; owenweeksia spp.	87.9921	0	0	0	0	0	0	0	15	1
OTU_2043	planctomycetes; planctomycetia; planctomycetales; planctomycetaceae; rhodopirellula; rhodopirellula spp.	98.364	0	3	0	0	0	0	0	0	0
OTU_2044	firmicutes; clostridia; clostridiales; peptostreptococcaceae; filifactor; filifactor spp.	89.6	0	0	0	0	0	0	3	0	0
OTU_2046	dq234160.2 determined library mangrove clone ds076 gn02 (candidate division) ; gn02 (candidate division) ; gn02 (candidate division) ; gn02 (candidate division) ; gn02 (candidate division) ; gn02 (candidate division)	82.2511	0	0	0	1	4	0	0	0	0
OTU_2050	bacteroidetes; flavobacteriia; flavobacteriales; flavobacteriaceae; aestuariicola; aestuariicola spp.	93.6884	0	6	0	0	7	0	0	0	0
OTU_2051	proteobacteria; gammaproteobacteria; xanthomonadales; sinobacteraceae; steroidobacter; steroidobacter spp.	85.3333	0	0	0	0	5	0	0	1	0
OTU_2052	bacteroidetes; bacteroidetes; bacteroidetes order ii. incertae sedis; rhodothermaceae; salisaeta; salisaeta longa	82.5301	0	15	0	0	0	0	0	0	0
OTU_2053	bacteroidetes; flavobacteriia; flavobacteriales; flavobacteriaceae; robiginitalea; robiginitalea spp.	89.391	0	5	0	0	2	0	0	0	0
OTU_2055	bacteroidetes; flavobacteriia; flavobacteriales; cryomorphaceae; fluviicola; fluviicola spp.	93.0693	1	0	0	1	15	0	0	1	0
OTU_2058	proteobacteria; alphaproteobacteria; rhodobacterales; rhodobacteraceae; roseivivax; roseivivax spp.	99.1131	0	0	0	0	0	0	0	6	10
OTU_2061	metazoa; arthropoda; insecta; hemiptera; aphididae; rhodobium; rhodobium spp.	91.3793	0	0	0	1	1	0	1	3	0
OTU_2062	proteobacteria; alphaproteobacteria; rhodobacterales; rhodobacteraceae; sediminimonas; sediminimonas spp.	88.9381	1	0	0	0	0	0	0	0	0
OTU_2063	proteobacteria; deltaproteobacteria; myxococcales; polyangiaceae; sorangium; sorangium cellulosum	86.7562	0	3	0	0	0	0	0	0	0
OTU_2065	planctomycetes; planctomycetia; planctomycetales; planctomycetaceae; rhodopirellula; rhodopirellula spp.	93.6	3	0	0	0	0	0	0	0	0
OTU_2067	bacteroidetes; cytophagia; cytophagales; flammeovirgaceae; reichenbachiella; reichenbachiella spp.	89.3491	13	0	0	0	0	0	0	0	0
OTU_2068	planctomycetes; phycisphaerae; phycisphaerales; phycisphaeraceae; phycisphaera; phycisphaera spp.	86.5145	0	0	0	0	0	0	0	0	16
OTU_2069	firmicutes; clostridia; clostridiales; ruminococcaceae; ruminiclostridium; clostridium stercorarium	86	0	0	1	0	0	0	15	0	0
OTU_2070	proteobacteria; gammaproteobacteria; thiotrichales; thiotrichaceae; leucothrix; leucothrix spp.	81.5476	0	13	0	0	4	0	0	0	0
OTU_2071	proteobacteria; alphaproteobacteria; rhodobacterales; rhodobacteraceae; sediminimonas; sediminimonas spp.	96.2306	1	7	0	0	0	0	0	5	0
OTU_2074	verrucomicrobia; verrucomicrobiae; verrucomicrobiales; verrucomicrobiaceae; roseibacillus; roseibacillus spp.	88	1	0	0	2	10	3	0	0	0
OTU_2075	proteobacteria; gammaproteobacteria; oceanospirillales; halomonadaceae; halomonas; halomonas spp.	86.1598	0	16	0	0	0	0	0	0	0
OTU_2076	planctomycetes; planctomycetia; planctomycetales; planctomycetaceae; blastopirellula; blastopirellula spp.	91.5138	12	7	0	0	0	0	0	0	4
OTU_2078	bacteroidetes; flavobacteriia; flavobacteriales; cryomorphaceae; owenweeksia; owenweeksia spp.	86.6799	0	0	0	0	0	8	12	0	0
OTU_2080	proteobacteria; alphaproteobacteria; rhodobacterales; rhodobacteraceae; dinoroseobacter; dinoroseobacter spp.	96.2389	17	6	7	3	7	5	1	7	4
OTU_2083	bacteroidetes; flavobacteriia; flavobacteriales; flavobacteriaceae; lutibacter; lutibacter spp.	92.5049	0	0	0	25	2	0	0	0	1
OTU_2084	proteobacteria; deltaproteobacteria; desulfobacterales; desulfobulbaceae; desulforhopalus; desulforhopalus spp.	91.9694	0	0	0	1	0	0	0	0	0
OTU_2085	metazoa; mollusca; gastropoda; gastropoda; pomatiopsidae; coxiella; coxiella spp.	94.8718	0	0	16	0	0	0	0	0	0
OTU_2086	bacteroidetes; flavobacteriia; flavobacteriales; flavobacteriaceae; aquimarina; aquimarina intermedia	93.3594	1	3	0	0	0	0	0	0	12
OTU_2087	proteobacteria; alphaproteobacteria; rhodobacterales; rhodobacteraceae; roseicyclus; roseicyclus mahoneyensis	92.6991	3	0	0	1	0	0	0	1	0
OTU_2088	actinobacteria; actinobacteria; actinomycetales; microbacteriaceae; plantibacter; plantibacter spp.	80.9331	0	0	0	0	0	0	0	0	22
OTU_2089	bacteroidetes; flavobacteriia; flavobacteriales; flavobacteriaceae; sufflavibacter; sufflavibacter spp.	86.7589	1	0	0	0	0	0	0	0	0
OTU_2090	bacteroidetes; flavobacteriia; flavobacteriales; flavobacteriaceae; winogradskyella; winogradskyella spp.	91.5187	0	14	0	0	0	0	0	0	0
OTU_2094	proteobacteria; gammaproteobacteria; thiotrichales; piscirickettsiaceae; piscirickettsia; piscirickettsia spp.	85.4871	0	0	0	0	0	0	1	0	0
OTU_2095	bacteroidetes; flavobacteriia; flavobacteriales; flavobacteriaceae; winogradskyella; winogradskyella spp.	94.0828	0	5	0	0	0	0	0	0	0
OTU_2096	bacteroidetes; flavobacteriia; flavobacteriales; flavobacteriaceae; maritimimonas; maritimimonas spp.	89.6208	0	0	0	0	1	0	0	0	0
OTU_2101	bacteroidetes; cytophagia; cytophagales; flammeovirgaceae; reichenbachiella; reichenbachiella spp.	86.2275	0	0	0	0	0	0	0	0	15
OTU_2102	proteobacteria; deltaproteobacteria; desulfuromonadales; pelobacteraceae; pelobacter; pelobacter carbinolicus	84.5714	8	0	0	0	0	0	0	0	0
OTU_2103	cyanobacteria; cyanobacteria; pleurocapsales; pleurocapsales; pleurocapsa; pleurocapsa spp.	94.2478	0	0	0	0	0	0	0	0	14
OTU_2104	planctomycetes; planctomycetia; planctomycetales; planctomycetaceae; rhodopirellula; rhodopirellula spp.	89.1304	0	0	0	0	6	0	0	0	0
OTU_2106	planctomycetes; planctomycetia; planctomycetales; planctomycetaceae; rhodopirellula; rhodopirellula spp.	97.463	1	0	0	0	9	0	0	10	0
OTU_2107	planctomycetes; planctomycetia; planctomycetales; planctomycetaceae; rhodopirellula; rhodopirellula spp.	91.2602	0	1	0	0	0	0	0	0	0
OTU_2108	cyanobacteria; cyanobacteria; oscillatoriales; oscillatoriales; arthrospira; arthrospira platensis	93.3921	0	0	0	1	0	0	0	0	0
OTU_2109	planctomycetes; planctomycetia; planctomycetales; planctomycetaceae; planctomyces; planctomyces spp.	92.2925	0	0	18	0	0	0	0	0	0
OTU_2110	bacteroidetes; sphingobacteriia; sphingobacteriales; sphingobacteriales; terrimonas; terrimonas spp.	93.6634	0	0	0	0	0	0	0	0	15
OTU_2111	bacteroidetes; flavobacteriia; flavobacteriales; cryomorphaceae; owenweeksia; owenweeksia spp.	84.8425	0	0	0	0	0	0	15	0	0
OTU_2112	bacteroidetes; flavobacteriia; flavobacteriales; flavobacteriaceae; ulvibacter; ulvibacter antarcticus	93.9394	0	0	0	0	0	0	0	1	0
OTU_2114	planctomycetes; phycisphaerae; phycisphaerales; phycisphaeraceae; phycisphaera; phycisphaera spp.	82.1803	8	0	0	0	6	0	0	0	0
OTU_2116	proteobacteria; alphaproteobacteria; rhodobacterales; rhodobacteraceae; antarctobacter; antarctobacter heliothermus	97.0387	15	1	0	0	4	0	0	0	0
OTU_2118	bacteroidetes; cytophagia; cytophagales; flammeovirgaceae; candidatusamoebophilus; candidatusamoebophilus spp.	95.4183	0	0	0	0	1	0	0	0	0
OTU_2119	scherffelia dubia viridiplantae; chlorophyta; chlorodendrophyceae; chlorodendrales; chlorodendraceae; scherffelia; scherffelia dubia;superkingdomeukaryota	83.8298	0	0	0	0	15	0	0	0	0
OTU_2120	gq396872.1 functional unvegetated perhumid recentlydeglaciated soils do not correlate shifts soil clone ak1ab209b tm7 (candidate division) ; tm7 (candidate division) ; tm7 (candidate division) ; tm7 (candidate division) ; tm7 (candidate division) ; tm7 (candidate division)	89.4484	0	0	0	1	0	0	0	0	0
OTU_2122	proteobacteria; alphaproteobacteria; rickettsiales; mitochondria; mitochondria; mitochondria spp.	76.9857	0	0	0	0	1	0	0	0	0
OTU_2123	metazoa; mollusca; gastropoda; gastropoda; pomatiopsidae; coxiella; coxiella spp.	93.9096	0	0	0	0	0	0	0	0	2
OTU_2124	bacteroidetes; flavobacteriia; flavobacteriales; cryomorphaceae; owenweeksia; owenweeksia spp.	93.6864	10	0	0	0	7	0	0	0	0
OTU_2125	proteobacteria; gammaproteobacteria; thiotrichales; piscirickettsiaceae; cycloclasticus; cycloclasticus spp.	91.3556	1	0	0	0	0	0	0	0	0
OTU_2127	bacteroidetes; flavobacteriia; flavobacteriales; flavobacteriaceae; ulvibacter; ulvibacter antarcticus	93.2406	0	0	0	0	3	0	0	0	0
OTU_2128	bacteroidetes; flavobacteriia; flavobacteriales; flavobacteriaceae; ulvibacter; ulvibacter spp.	93.2406	0	0	0	0	0	0	0	15	0
OTU_2129	proteobacteria; deltaproteobacteria; myxococcales; nannocystineae; nannocystineae; nannocystineae spp.	94.5415	2	0	0	0	11	1	0	0	0
OTU_2130	proteobacteria; alphaproteobacteria; sphingomonadales; sphingomonadaceae; blastomonas; blastomonas spp.	85.3659	0	0	0	0	0	0	16	0	0
OTU_2131	bacteroidetes; cytophagia; cytophagales; cytophagaceae; flexibacter; flexibacter spp.	89.3365	0	0	0	0	3	0	0	0	0
OTU_2133	proteobacteria; alphaproteobacteria; rhizobiales; phyllobacteriaceae; hoeflea; hoeflea spp.	89.0756	24	4	2	0	0	1	0	4	2
OTU_2134	planctomycetes; planctomycetia; planctomycetales; planctomycetaceae; rhodopirellula; rhodopirellula baltica	98.374	0	0	0	7	0	0	0	0	9
OTU_2136	verrucomicrobia; verrucomicrobiae; verrucomicrobiales; verrucomicrobiaceae; prosthecobacter; prosthecobacter spp.	82.3864	0	0	0	0	0	0	0	0	1
OTU_2137	proteobacteria; gammaproteobacteria; alteromonadales; alteromonadaceae; microbulbifer; microbulbifer agarilyticus	98.6	2	0	0	0	0	0	7	0	0
OTU_2139	planctomycetes; planctomycetia; planctomycetales; planctomycetaceae; rhodopirellula; rhodopirellula spp.	89.5792	0	6	1	1	13	0	1	0	0
OTU_2140	proteobacteria; deltaproteobacteria; myxococcales; cystobacterineae; cystobacterineae; cystobacterineae spp.	87.8095	9	0	0	5	0	0	0	0	3
OTU_2142	fj534960.1 enhancement protein conversion volatile fatty acids accumulation during addition: effect anaerobic fermentation reactor mixture waste activated sludge and carbohydrate ph 8.0 clone 14 tm7 (candidate division) ; tm7 (candidate division) ; tm7 (candidate division) ; tm7 (candidate division) ; tm7 (candidate division) ; tm7 (candidate division)	88.2863	0	0	0	0	14	0	0	0	0
OTU_2145	proteobacteria; epsilonproteobacteria; campylobacterales; helicobacteraceae; sulfurimonas; sulfurimonas spp.	83.6502	0	0	0	0	14	0	0	0	0
OTU_2147	proteobacteria; alphaproteobacteria; rhizobiales; rhodobiaceae; tepidamorphus; tepidamorphus spp.	93.5982	0	2	0	0	0	0	5	0	0
OTU_2148	proteobacteria; deltaproteobacteria; myxococcales; nannocystineae; nannocystineae; nannocystineae spp.	95.8696	9	0	1	1	5	0	3	0	0
OTU_2149	bacteroidetes; flavobacteriia; flavobacteriales; cryomorphaceae; fluviicola; fluviicola spp.	95.4455	11	0	0	30	28	0	0	0	4
OTU_2150	bacteroidetes; bacteroidetes; bacteroidetes; bacteroidetes; marinifilum; marinifilum spp.	92.2772	0	0	0	2	0	0	13	0	0
OTU_2151	proteobacteria; gammaproteobacteria; alteromonadales; colwelliaceae; colwellia; colwellia spp.	78.9981	5	0	0	0	0	0	0	0	0
OTU_2152	proteobacteria; betaproteobacteria; nitrosomonadales; nitrosomonadaceae; nitrosomonas; nitrosomonas spp.	98.0198	0	0	0	0	0	0	0	0	2
OTU_2153	proteobacteria; deltaproteobacteria; desulfobacterales; desulfobulbaceae; desulfocapsa; desulfocapsa spp.	79.7688	0	0	0	13	3	0	0	0	0
OTU_2154	bacteroidetes; cytophagia; cytophagales; cyclobacteriaceae; echinicola; echinicola vietnamensis	92.0477	0	0	0	0	0	0	0	0	16
OTU_2155	bacteroidetes; flavobacteriia; flavobacteriales; cryomorphaceae; owenweeksia; owenweeksia spp.	93.4263	7	0	0	0	3	0	0	0	6
OTU_2158	planctomycetes; planctomycetia; planctomycetales; planctomycetaceae; rhodopirellula; rhodopirellula spp.	90.7787	0	0	0	5	0	0	0	0	0
OTU_2159	proteobacteria; deltaproteobacteria; myxococcales; cystobacterineae; cystobacterineae; cystobacterineae spp.	84.8249	10	0	0	1	0	3	0	0	2
OTU_2162	firmicutes; clostridia; clostridiales; clostridiaceae; clostridium; clostridium subterminale	80.083	0	2	0	0	0	0	0	13	0
OTU_2164	proteobacteria; alphaproteobacteria; rhizobiales; hyphomicrobiaceae; pedomicrobium; pedomicrobium spp.	94.2478	0	0	0	0	1	0	0	1	0
OTU_2166	proteobacteria; deltaproteobacteria; myxococcales; nannocystineae; nannocystineae; nannocystineae spp.	84.7619	11	0	0	4	0	0	0	0	0
OTU_2167	proteobacteria; gammaproteobacteria; oceanospirillales; alcanivoracaceae; alcanivorax; alcanivorax spp.	99.4059	0	0	0	3	0	1	0	0	2
OTU_2168	proteobacteria; alphaproteobacteria; caulobacterales; caulobacteraceae; caulobacter; caulobacter vibrioides	95.9911	4	4	4	2	0	0	0	0	0
OTU_2169	proteobacteria; gammaproteobacteria; oceanospirillales; alcanivoracaceae; kangiella; kangiella koreensis	87.4755	2	0	0	0	0	0	0	0	0
OTU_2170	planctomycetes; planctomycetia; planctomycetales; planctomycetaceae; rhodopirellula; rhodopirellula spp.	95.5603	0	0	0	0	7	0	0	0	0
OTU_2171	metazoa; mollusca; gastropoda; gastropoda; pomatiopsidae; coxiella; coxiella spp.	93.2939	0	0	17	0	0	0	0	0	0
OTU_2173	proteobacteria; alphaproteobacteria; rhodobacterales; rhodobacteraceae; roseovarius; roseovarius spp.	97.5225	11	4	6	16	2	2	2	1	4
OTU_2174	firmicutes; bacilli; bacillales; bacillaceae; geobacillus; geobacillus stearothermophilus	99.4231	0	0	0	1	0	0	0	0	0
OTU_2177	proteobacteria; alphaproteobacteria; rhodospirillales; rhodospirillaceae; defluviicoccus; defluviicoccus spp.	90.3433	0	0	0	0	12	0	0	0	0
OTU_2178	metazoa; mollusca; gastropoda; gastropoda; pomatiopsidae; coxiella; coxiella spp.	86.8885	0	0	0	0	0	0	14	0	0
OTU_2181	actinobacteria; actinobacteria; acidimicrobiales; acidimicrobiales; acidimicrobiales; acidimicrobiales spp.	90.1961	0	4	0	0	3	0	0	0	0
OTU_2182	fj203485.1 and white plague diseaseinduced changes caribbean coral montastraea faveolata healthy tissue clone shfh543 gn02 (candidate division) ; gn02 (candidate division) ; gn02 (candidate division) ; gn02 (candidate division) ; gn02 (candidate division) ; gn02 (candidate division)	83.871	0	0	0	0	14	0	0	0	0
OTU_2184	proteobacteria; alphaproteobacteria; rickettsiales; rickettsiales; rickettsiales; rickettsiales spp.	92.3241	0	0	0	0	2	0	0	12	0
OTU_2185	proteobacteria; deltaproteobacteria; desulfobacterales; desulfobacteraceae; desulfococcus; desulfococcus spp.	94.3182	14	0	0	0	1	0	0	0	0
OTU_2186	proteobacteria; gammaproteobacteria; oceanospirillales; halomonadaceae; halomonas; halomonas shenglis	96.8442	0	0	0	0	0	0	0	0	13
OTU_2188	bacteroidetes; flavobacteriia; flavobacteriales; flavobacteriaceae; muricauda; muricauda spp.	98.7552	14	5	0	0	0	7	0	37	3
OTU_2189	dq234160.2 determined library mangrove clone ds076 gn02 (candidate division) ; gn02 (candidate division) ; gn02 (candidate division) ; gn02 (candidate division) ; gn02 (candidate division) ; gn02 (candidate division)	83.3333	0	0	0	0	0	1	0	0	0
OTU_2190	planctomycetes; planctomycetia; planctomycetales; planctomycetaceae; blastopirellula; blastopirellula spp.	93.9331	0	15	0	0	0	0	0	0	0
OTU_2193	gq347441.1 metagenome versatile chemolithoautotroph expanding oceanic dead zones saanich inlet 215 m depth clone sgsh420 gn02 (candidate division) ; gn02 (candidate division) ; gn02 (candidate division) ; gn02 (candidate division) ; gn02 (candidate division) ; gn02 (candidate division)	77.2009	0	0	2	0	0	0	0	0	0
OTU_2194	proteobacteria; alphaproteobacteria; rhodobacterales; rhodobacteraceae; wenxinia; wenxinia spp.	94.6903	1	0	0	0	0	0	0	0	0
OTU_2195	proteobacteria; deltaproteobacteria; myxococcales; nannocystineae; nannocystineae; nannocystineae spp.	87.9079	2	0	0	0	2	0	0	0	0
OTU_2196	bacteroidetes; flavobacteriia; flavobacteriales; flavobacteriaceae; muricauda; muricauda spp.	95.2381	15	0	0	0	0	0	0	0	1
OTU_2198	spirochaetes; spirochaetia; spirochaetales; spirochaetaceae; borrelia; borrelia spp.	97.271	0	0	0	0	1	0	0	0	0
OTU_2199	actinobacteria; actinobacteria; actinomycetales; mycobacteriaceae; mycobacterium; mycobacterium brisbanense	95.0719	0	0	0	0	0	0	2	8	0
OTU_2201	planctomycetes; planctomycetia; planctomycetales; planctomycetaceae; rhodopirellula; rhodopirellula spp.	92.449	0	3	0	0	0	0	0	0	0
OTU_2203	bacteroidetes; flavobacteriia; flavobacteriales; cryomorphaceae; crocinitomix; crocinitomix spp.	95.0298	0	0	0	0	0	9	0	0	5
OTU_2204	planctomycetes; planctomycetia; planctomycetales; planctomycetaceae; rhodopirellula; rhodopirellula spp.	92.2495	17	0	0	0	5	0	0	0	0
OTU_2206	bacteroidetes; flavobacteriia; flavobacteriales; cryomorphaceae; crocinitomix; crocinitomix spp.	94.165	0	0	0	0	0	0	0	1	0
OTU_2209	proteobacteria; alphaproteobacteria; rickettsiales; mitochondria; mitochondria; mitochondria spp.	93.9655	7	0	0	0	0	0	0	0	0
OTU_2211	proteobacteria; alphaproteobacteria; rhodobacterales; rhodobacteraceae; phaeobacter; phaeobacter gallaeciensis	98.5915	0	0	0	1	0	0	0	1	0
OTU_2212	proteobacteria; alphaproteobacteria; rhodobacterales; rhodobacteraceae; roseobacter; roseobacter spp.	97.5664	4	0	0	5	21	4	0	2	2
OTU_2213	bacteroidetes; flavobacteriia; flavobacteriales; flavobacteriaceae; robiginitalea; robiginitalea spp.	90.7298	1	0	0	0	1	0	0	0	0
OTU_2214	gq347441.1 metagenome versatile chemolithoautotroph expanding oceanic dead zones saanich inlet 215 m depth clone sgsh420 gn02 (candidate division) ; gn02 (candidate division) ; gn02 (candidate division) ; gn02 (candidate division) ; gn02 (candidate division) ; gn02 (candidate division)	76.6147	11	0	0	0	1	0	0	3	0
OTU_2215	proteobacteria; gammaproteobacteria; enterobacteriales; enterobacteriaceae; escherichiashigella; escherichiashigella spp.	84.6311	9	0	4	6	2	0	0	0	0
OTU_2218	bacteroidetes; flavobacteriia; flavobacteriales; cryomorphaceae; owenweeksia; owenweeksia spp.	95.2941	3	0	0	0	8	0	0	0	0
OTU_2219	planctomycetes; planctomycetia; planctomycetales; planctomycetaceae; rhodopirellula; rhodopirellula spp.	92.5703	0	0	0	0	0	0	13	1	0
OTU_2220	proteobacteria; deltaproteobacteria; desulfuromonadales; desulfuromonadaceae; desulfuromonas; desulfuromonas spp.	93.9163	0	0	0	0	0	0	14	0	0
OTU_2221	proteobacteria; alphaproteobacteria; rhizobiales; methylobacteriaceae; methylobacterium; methylobacterium spp.	98.4547	0	0	0	0	0	1	0	5	0
OTU_2222	proteobacteria; gammaproteobacteria; alteromonadales; alteromonadaceae; haliea; haliea spp.	96	6	0	0	16	2	0	0	0	2
OTU_2223	actinobacteria; actinobacteria; actinomycetales; mycobacteriaceae; mycobacterium; mycobacterium holsaticum	97.9296	0	0	0	1	1	0	1	0	1
OTU_2224	proteobacteria; deltaproteobacteria; myxococcales; kofleriaceae; haliangium; haliangium spp.	84.4055	1	1	0	0	0	0	0	0	0
OTU_2225	proteobacteria; alphaproteobacteria; rhodospirillales; rhodospirillaceae; thalassospira; thalassospira spp.	90.2808	12	0	0	0	2	0	0	0	0
OTU_2226	lentisphaerae; lentisphaeria; lentisphaerales; lentisphaeraceae; lentisphaera; lentisphaera spp.	91.6844	4	0	0	3	17	0	0	0	0
OTU_2229	bacteroidetes; flavobacteriia; flavobacteriales; flavobacteriaceae; muricauda; muricauda spp.	97.4257	1	4	0	0	0	0	0	0	0
OTU_2230	bacteroidetes; sphingobacteriia; sphingobacteriales; sphingobacteriales; ferruginibacter; ferruginibacter spp.	86.3095	0	0	0	0	0	0	13	0	0
OTU_2232	bacteroidetes; bacteroidetes; bacteroidetes; bacteroidetes; marinifilum; marinifilum spp.	89.0873	0	0	0	0	0	0	14	0	0
OTU_2234	proteobacteria; deltaproteobacteria; myxococcales; sorangiineae; sorangiineae; sorangiineae spp.	93.8614	0	0	0	0	9	0	0	0	0
OTU_2235	bacteroidetes; flavobacteriia; flavobacteriales; flavobacteriaceae; aquimarina; aquimarina spp.	92.7308	0	1	0	0	0	0	0	0	0
OTU_2236	proteobacteria; gammaproteobacteria; oceanospirillales; oceanospirillaceae; amphritea; amphritea spp.	96.2525	0	0	16	0	0	0	0	0	0
OTU_2237	proteobacteria; alphaproteobacteria; rhodobacterales; rhodobacteraceae; gaetbulicola; gaetbulicola spp.	96.6814	26	5	0	20	21	3	0	5	1
OTU_2238	proteobacteria; deltaproteobacteria; bdellovibrionales; bacteriovoracaceae; peredibacter; peredibacter spp.	90.9441	0	0	0	1	0	0	0	0	0
OTU_2239	firmicutes; clostridia; clostridiales; ruminococcaceae; ruminiclostridium; clostridium straminisolvens	84.879	0	0	0	0	0	0	14	0	0
OTU_2240	proteobacteria; alphaproteobacteria; rhodobacterales; rhodobacteraceae; tateyamaria; tateyamaria spp.	99.5465	2	0	0	3	4	0	0	6	1
OTU_2242	metazoa; mollusca; gastropoda; gastropoda; pomatiopsidae; coxiella; coxiella spp.	89.881	0	2	0	0	0	0	0	0	1
OTU_2243	bacteroidetes; flavobacteriia; flavobacteriales; cryomorphaceae; fluviicola; fluviicola spp.	94.2574	3	0	0	53	14	0	1	2	1
OTU_2246	planctomycetes; planctomycetia; planctomycetales; planctomycetaceae; planctomyces; planctomyces spp.	91.0569	0	6	0	0	6	0	0	0	0
OTU_2249	proteobacteria; gammaproteobacteria; alteromonadales; pseudoalteromonadaceae; pseudoalteromonas; pseudoalteromonas sp.	98.8189	0	0	0	2	13	0	0	0	0
OTU_2250	planctomycetes; planctomycetia; planctomycetales; planctomycetaceae; rhodopirellula; rhodopirellula spp.	89.4094	4	0	0	0	0	0	0	0	0
OTU_2252	firmicutes; clostridia; clostridiales; ruminococcaceae; acetivibrio; acetivibrio spp.	83.9679	0	0	0	0	6	8	0	0	0
OTU_2253	proteobacteria; alphaproteobacteria; rhizobiales; phyllobacteriaceae; aminobacter; aminobacter spp.	95.1327	7	0	0	4	0	0	0	0	0
OTU_2254	actinobacteria; actinobacteria; actinomycetales; pseudonocardiaceae; pseudonocardia; pseudonocardia spp.	98.3333	0	0	0	0	1	0	0	0	0
OTU_2255	planctomycetes; phycisphaerae; phycisphaerales; phycisphaeraceae; phycisphaera; phycisphaera spp.	82.8512	7	0	0	0	0	0	0	0	0
OTU_2256	proteobacteria; alphaproteobacteria; rhodobacterales; rhodobacteraceae; wenxinia; wenxinia marina	96.3964	0	0	0	0	0	0	0	0	11
OTU_2257	proteobacteria; deltaproteobacteria; myxococcales; nannocystineae; nannocystineae; nannocystineae spp.	93.6681	9	0	0	0	3	0	0	0	0
OTU_2258	proteobacteria; gammaproteobacteria; alteromonadales; alteromonadaceae; haliea; haliea spp.	93.8124	0	0	0	0	0	0	0	0	1
OTU_2259	bacteroidetes; sphingobacteriia; sphingobacteriales; saprospiraceae; lewinella; lewinella spp.	86.5191	0	0	0	0	10	0	0	0	0
OTU_2261	bacteroidetes; cytophagia; cytophagales; cytophagaceae; flexibacter; flexibacter spp.	88.1517	125	87	153	128	93	129	202	888	45
OTU_2263	proteobacteria; alphaproteobacteria; rhodobacterales; rhodobacteraceae; lutimaribacter; lutimaribacter spp.	83.4409	3	2	1	0	5	2	0	1	2
OTU_2265	bacteroidetes; flavobacteriia; flavobacteriales; flavobacteriaceae; sediminibacter; sediminibacter spp.	90.5622	0	0	0	0	0	0	0	0	14
OTU_2266	actinobacteria; actinobacteria; frankiales; sporichthyaceae; hgciclade; hgciclade spp.	87.2117	0	0	0	0	3	0	0	0	0
OTU_2267	proteobacteria; gammaproteobacteria; chromatiales; granulosicoccaceae; granulosicoccus; granulosicoccus spp.	89.4837	0	1	0	0	0	0	0	0	0
OTU_2272	proteobacteria; gammaproteobacteria; chromatiales; granulosicoccaceae; granulosicoccus; granulosicoccus spp.	91.954	3	1	0	0	7	0	0	0	0
OTU_2273	bacteroidetes; flavobacteriia; flavobacteriales; cryomorphaceae; crocinitomix; crocinitomix spp.	85.7426	0	0	0	0	0	0	0	0	14
OTU_2274	firmicutes; clostridia; thermoanaerobacterales; thermoanaerobacteraceae; desulfovirgula; desulfovirgula spp.	84.3003	0	0	0	0	0	0	0	0	1
OTU_2275	proteobacteria; gammaproteobacteria; alteromonadales; alteromonadaceae; marinobacterium; marinobacterium jannaschii	93.1373	6	0	0	4	3	0	0	0	0
OTU_2276	planctomycetes; planctomycetia; planctomycetales; planctomycetaceae; planctomyces; planctomyces spp.	94.664	0	0	0	0	5	0	0	0	0
OTU_2277	bacteroidetes; cytophagia; cytophagales; flammeovirgaceae; candidatusamoebophilus; candidatusamoebophilus spp.	95.0199	0	0	0	0	13	0	0	0	0
OTU_2278	gq356155.1 biomarkers ammonia oxidation activity anaerobic ammoniumoxidation (anammox) bioreactor clone 5gaplahkp08 brc1 (candidate division) ; brc1 (candidate division) ; brc1 (candidate division) ; brc1 (candidate division) ; brc1 (candidate division) ; brc1 (candidate division)	85.6833	13	0	0	0	0	0	0	0	0
OTU_2279	proteobacteria; gammaproteobacteria; thiotrichales; thiotrichaceae; thiothrix; thiothrix spp.	95.2688	0	0	0	0	0	1	0	0	0
OTU_2280	deinococcusthermus; deinococci; deinococcales; deinococcaceae; deinococcus; deinococcus xinjiangensis	99.3711	0	5	0	2	0	0	0	0	0
OTU_2281	proteobacteria; deltaproteobacteria; myxococcales; cystobacterineae; cystobacterineae; cystobacterineae spp.	85.8779	4	0	0	0	0	0	0	0	9
OTU_2287	planctomycetes; planctomycetia; planctomycetales; planctomycetaceae; planctomyces; planctomyces spp.	95.5466	2	0	0	0	0	0	0	0	0
OTU_2288	proteobacteria; alphaproteobacteria; rhodobacterales; rhodobacteraceae; pseudovibrio; pseudovibrio spp.	98.4581	0	0	0	0	4	0	0	0	1
OTU_2289	proteobacteria; gammaproteobacteria; alteromonadales; alteromonadaceae; melitea; melitea spp.	93.8247	0	0	0	0	2	0	0	0	0
OTU_2291	proteobacteria; gammaproteobacteria; legionellales; legionellaceae; legionella; legionella dresdeniensis	88.0952	0	0	0	0	0	0	2	11	0
OTU_2292	proteobacteria; gammaproteobacteria; alteromonadales; ferrimonadaceae; ferrimonas; ferrimonas marina	96.5318	0	0	0	0	12	0	0	0	0
OTU_2293	proteobacteria; gammaproteobacteria; alteromonadales; alteromonadaceae; melitea; melitea spp.	90.8367	0	0	0	0	0	0	14	0	0
OTU_2296	proteobacteria; alphaproteobacteria; sphingomonadales; sphingomonadaceae; sphingomonas; sphingomonas yabuuchiae	99.1189	1	0	0	0	0	0	12	0	0
OTU_2297	proteobacteria; gammaproteobacteria; pseudomonadales; pseudomonadales; dasania; dasania spp.	93.2	0	0	0	13	0	0	0	0	0
OTU_2298	bacteroidetes; sphingobacteriia; sphingobacteriales; saprospiraceae; lewinella; lewinella spp.	87.0334	4	0	0	1	5	0	2	1	2
OTU_2299	planctomycetes; phycisphaerae; phycisphaerales; phycisphaeraceae; phycisphaera; phycisphaera spp.	95.4071	0	0	0	0	0	0	10	3	0
OTU_2303	proteobacteria; alphaproteobacteria; rhodobacterales; rhodobacteraceae; nautella; nautella italica	97.3451	78	15	16	169	613	31	143	57	231
OTU_2305	proteobacteria; gammaproteobacteria; legionellales; legionellaceae; legionella; legionella spp.	84.6863	0	0	0	0	0	0	0	0	1
OTU_2306	bacteroidetes; flavobacteriia; flavobacteriales; flavobacteriaceae; leeuwenhoekiella; leeuwenhoekiella marinoflava	95.6436	0	0	0	0	0	0	0	0	12
OTU_2310	proteobacteria; gammaproteobacteria; acidithiobacillales; acidithiobacillaceae; acidithiobacillus; acidithiobacillus spp.	83.7302	0	0	0	0	0	0	13	0	0
OTU_2314	bacteroidetes; flavobacteriia; flavobacteriales; flavobacteriaceae; sufflavibacter; sufflavibacter spp.	88.7712	11	1	0	0	1	0	0	0	1
OTU_2317	proteobacteria; gammaproteobacteria; oceanospirillales; oceanospirillaceae; balneatrix; balneatrix spp.	90.3361	3	0	0	0	3	1	0	1	0
OTU_2318	planctomycetes; planctomycetia; planctomycetales; planctomycetaceae; planctomyces; planctomyces spp.	93.279	2	5	0	0	4	0	0	0	0
OTU_2319	metazoa; mollusca; gastropoda; gastropoda; pomatiopsidae; coxiella; coxiella spp.	82.8794	0	13	0	0	0	0	0	0	0
OTU_2320	proteobacteria; alphaproteobacteria; rhodospirillales; rhodospirillaceae; pelagibius; pelagibius spp.	93.9394	0	0	0	0	0	0	0	1	0
OTU_2321	proteobacteria; gammaproteobacteria; oceanospirillales; oceanospirillaceae; oceanobacter; oceanobacter spp.	99.4012	3	0	0	0	12	0	0	0	0
OTU_2322	proteobacteria; gammaproteobacteria; oceanospirillales; oceanospirillaceae; oceanobacter; oceanobacter kriegii	93.2939	1	0	0	0	16	0	0	0	0
OTU_2323	metazoa; mollusca; gastropoda; gastropoda; pomatiopsidae; coxiella; coxiella spp.	85.0575	0	1	0	0	0	0	13	0	0
OTU_2324	verrucomicrobia; verrucomicrobia; verrucomicrobia; verrucomicrobia; lentimonas; lentimonas spp.	90	0	0	0	0	0	1	0	0	0
OTU_2327	metazoa; mollusca; gastropoda; gastropoda; pomatiopsidae; coxiella; coxiella spp.	88.0952	0	0	15	0	0	0	0	0	0
OTU_2328	planctomycetes; planctomycetia; planctomycetales; planctomycetaceae; rhodopirellula; rhodopirellula spp.	89.2	0	0	0	0	0	0	24	0	0
OTU_2331	bacteroidetes; flavobacteriia; flavobacteriales; cryomorphaceae; fluviicola; fluviicola spp.	99.2718	0	0	0	0	0	0	0	0	1
OTU_2332	proteobacteria; alphaproteobacteria; rhodobacterales; rhodobacteraceae; roseobactercladeoctlineage; roseobactercladeoctlineage spp.	95.8057	19	1	2	5	6	8	0	6	12
OTU_2334	actinobacteria; actinobacteria; acidimicrobiales; acidimicrobiales; acidimicrobiales; acidimicrobiales spp.	91.002	0	0	0	0	0	0	10	0	0
OTU_2335	bacteroidetes; flavobacteriia; flavobacteriales; flavobacteriaceae; lutibacter; lutibacter spp.	92.0792	13	0	0	0	0	0	0	0	0
OTU_2336	planctomycetes; planctomycetia; planctomycetales; planctomycetaceae; rhodopirellula; rhodopirellula spp.	86.1386	0	0	0	0	1	0	0	0	2
OTU_2337	proteobacteria; gammaproteobacteria; oceanospirillales; oceanospirillaceae; marinomonas; marinomonas sanya	86.1057	0	13	0	0	0	0	0	0	0
OTU_2339	bacteroidetes; cytophagia; cytophagales; cytophagaceae; meniscus; meniscus spp.	85.4582	0	0	1	1	0	0	0	0	0
OTU_2340	eu386052.1 biogeographical and microbes sediments on subseafloor sediment south china sea clone md2898b8 tm6 (candidate division) ; tm6 (candidate division) ; tm6 (candidate division) ; tm6 (candidate division) ; tm6 (candidate division) ; tm6 (candidate division)	84.8	2	3	0	2	0	0	0	0	1
OTU_2341	proteobacteria; gammaproteobacteria; chromatiales; granulosicoccaceae; granulosicoccus; granulosicoccus spp.	92.9961	0	0	0	0	4	0	0	0	0
OTU_2342	proteobacteria; alphaproteobacteria; sphingomonadales; sphingomonadaceae; sphingomonas; sphingomonas koreensis	99.3363	0	2	0	0	0	8	0	0	0
OTU_2343	bacteroidetes; flavobacteriia; flavobacteriales; cryomorphaceae; owenweeksia; owenweeksia spp.	90.5882	9	0	0	1	4	0	0	1	0
OTU_2344	chloroflexi; thermomicrobia; sphaerobacterales; sphaerobacteraceae; sphaerobacter; sphaerobacter thermophilus	78.629	1	0	0	0	4	0	1	0	0
OTU_2345	bacteroidetes; flavobacteriia; flavobacteriales; flavobacteriaceae; ulvibacter; ulvibacter spp.	90.927	0	0	0	5	8	0	0	0	0
OTU_2346	bacteroidetes; cytophagia; cytophagales; flammeovirgaceae; reichenbachiella; reichenbachiella spp.	96.6068	1	0	0	0	0	0	0	0	0
OTU_2347	proteobacteria; alphaproteobacteria; rhodobacterales; rhodobacteraceae; roseicyclus; roseicyclus mahoneyensis	97.1239	0	0	0	0	0	0	0	1	12
OTU_2348	firmicutes; bacilli; bacillales; bacillaceae; bacillus; bacillus licheniformis	82.8516	0	7	0	0	4	0	0	0	0
OTU_2349	planctomycetes; planctomycetia; planctomycetales; planctomycetaceae; blastopirellula; blastopirellula spp.	98.3607	0	0	13	0	0	0	0	0	0
OTU_2350	verrucomicrobia; verrucomicrobiae; verrucomicrobiales; verrucomicrobiaceae; rubritalea; rubritalea spp.	92.6295	4	0	0	0	2	0	0	0	0
OTU_2351	proteobacteria; deltaproteobacteria; myxococcales; cystobacterineae; cystobacterineae; cystobacterineae spp.	87.8968	2	0	0	4	1	1	1	0	0
OTU_2353	actinobacteria; actinobacteria; actinomycetales; dermatophilaceae; dermatophilus; dermatophilus spp.	85.3846	0	0	0	0	13	0	0	0	0
OTU_2354	proteobacteria; deltaproteobacteria; desulfobacterales; desulfobulbaceae; desulforhopalus; desulforhopalus singaporensis	94.499	0	1	0	0	2	0	1	0	0
OTU_2355	bacteroidetes; sphingobacteriia; sphingobacteriales; sphingobacteriales; lacibacter; lacibacter spp.	98.6193	0	0	0	0	0	0	0	12	0
OTU_2357	proteobacteria; gammaproteobacteria; thiotrichales; piscirickettsiaceae; cycloclasticus; cycloclasticus spp.	91.6342	1	0	0	0	0	0	0	0	0
OTU_2358	proteobacteria; gammaproteobacteria; oceanospirillales; hahellaceae; kistimonas; kistimonas spp.	90.0192	0	0	12	0	0	0	0	0	0
OTU_2359	firmicutes; clostridia; clostridiales; clostridiaceae; clostridium; clostridium spp.	95.4167	0	0	0	0	0	0	5	0	3
OTU_2360	proteobacteria; gammaproteobacteria; acidithiobacillales; acidithiobacillaceae; acidithiobacillus; acidithiobacillus spp.	87.2299	0	0	11	0	0	0	0	0	0
OTU_2362	planctomycetes; planctomycetia; planctomycetales; planctomycetaceae; rhodopirellula; rhodopirellula spp.	93.1034	0	4	0	0	0	0	0	0	0
OTU_2363	bacteroidetes; flavobacteriia; flavobacteriales; flavobacteriaceae; jejuia; jejuia spp.	91.2176	0	0	0	0	0	0	0	0	11
OTU_2365	proteobacteria; betaproteobacteria; burkholderiales; comamonadaceae; acidovorax; acidovorax spp.	85.447	0	0	0	0	0	0	0	2	4
OTU_2367	planctomycetes; planctomycetia; planctomycetales; planctomycetaceae; rhodopirellula; rhodopirellula spp.	93.3063	0	0	0	0	1	0	0	0	0
OTU_2368	metazoa; mollusca; gastropoda; gastropoda; pomatiopsidae; coxiella; coxiella spp.	85.2207	0	0	0	8	0	0	0	4	0
OTU_2370	actinobacteria; actinobacteria; rubrobacterales; rubrobacteraceae; rubrobacter; rubrobacter spp.	98.0469	0	0	0	0	0	0	0	0	1
OTU_2372	proteobacteria; deltaproteobacteria; desulfobacterales; desulfobulbaceae; desulfobulbus; desulfobulbus spp.	88.2466	0	1	0	0	0	11	0	0	0
OTU_2374	bacteroidetes; flavobacteriia; flavobacteriales; flavobacteriaceae; muricauda; muricauda spp.	94.2574	0	0	0	0	0	0	0	1	0
OTU_2377	planctomycetes; phycisphaerae; phycisphaerales; phycisphaeraceae; phycisphaera; phycisphaera spp.	78.6164	6	0	0	0	4	0	0	0	0
OTU_2378	proteobacteria; alphaproteobacteria; rickettsiales; mitochondria; mitochondria; mitochondria spp.	86.0215	0	0	0	0	12	0	0	0	0
OTU_2379	proteobacteria; alphaproteobacteria; rhodobacterales; rhodobacteraceae; labrenzia; labrenzia spp.	95.5947	0	4	0	0	0	0	0	0	0
OTU_2380	gq246342.1 temporal and spatial china north yel sea sediments clone cm15 nkb19 (candidate division) ; nkb19 (candidate division) ; nkb19 (candidate division) ; nkb19 (candidate division) ; nkb19 (candidate division) ; nkb19 (candidate division)	88.588	0	0	0	0	12	0	0	0	0
OTU_2381	proteobacteria; alphaproteobacteria; rhizobiales; hyphomicrobiaceae; filomicrobium; filomicrobium spp.	95.3333	2	0	1	1	3	1	0	3	3
OTU_2382	bacteroidetes; flavobacteriia; flavobacteriales; flavobacteriaceae; mesonia; mesonia spp.	94.831	0	0	0	0	0	0	0	0	12
OTU_2383	firmicutes; bacilli; lactobacillales; carnobacteriaceae; atopococcus; atopococcus spp.	88.499	0	0	0	1	0	0	7	7	0
OTU_2384	proteobacteria; gammaproteobacteria; thiotrichales; thiotrichaceae; leucothrix; leucothrix spp.	84.913	0	0	12	0	0	0	0	0	0
OTU_2385	planctomycetes; planctomycetia; planctomycetales; planctomycetaceae; rhodopirellula; rhodopirellula spp.	88.3673	0	12	0	0	0	0	0	0	0
OTU_2387	proteobacteria; deltaproteobacteria; myxococcales; nannocystineae; nannocystineae; nannocystineae spp.	85.4086	1	2	4	0	8	0	5	0	0
OTU_2388	proteobacteria; alphaproteobacteria; rhodobacterales; rhodobacteraceae; tropicimonas; tropicimonas spp.	94.8315	44	1	8	5	6	8	0	20	8
OTU_2390	planctomycetes; planctomycetia; planctomycetales; planctomycetaceae; rhodopirellula; rhodopirellula spp.	84.6614	18	1	11	2	7	0	0	13	1
OTU_2392	actinobacteria; actinobacteria; acidimicrobiales; acidimicrobiales; acidimicrobiales; acidimicrobiales spp.	88.9109	3	0	0	0	1	0	0	0	0
OTU_2395	planctomycetes; planctomycetacia; brocadiales; brocadiaceae; candidatusbrocadia; candidatusbrocadia spp.	86.1736	0	0	0	0	0	0	0	0	19
OTU_2396	actinobacteria; actinobacteria; micrococcales; microbacteriaceae; candidatusaquiluna; candidatusaquiluna spp.	91.5114	0	0	13	0	2	0	0	0	0
OTU_2399	proteobacteria; alphaproteobacteria; rhizobiales; rhizobiaceae; rhizobium; rhizobium spp.	84.5382	0	7	0	0	2	0	0	0	0
OTU_2400	bacteroidetes; sphingobacteriia; sphingobacteriales; saprospiraceae; lewinella; lewinella spp.	86.4811	0	0	0	1	0	0	0	0	11
OTU_2401	bacteroidetes; flavobacteriia; flavobacteriales; flavobacteriaceae; winogradskyella; winogradskyella spp.	89.3491	0	0	0	1	13	0	0	0	0
OTU_2402	proteobacteria; alphaproteobacteria; rhodospirillales; rhodospirillaceae; skermanella; skermanella spp.	97.5664	1	3	1	0	0	0	0	10	0
OTU_2406	verrucomicrobia; verrucomicrobiae; verrucomicrobiales; verrucomicrobiaceae; haloferula; haloferula rosea	95.5253	0	0	0	0	12	0	0	0	0
OTU_2407	bacteroidetes; flavobacteriia; flavobacteriales; flavobacteriaceae; sufflavibacter; sufflavibacter maritimus	93.8614	0	0	0	0	0	0	0	0	12
OTU_2408	planctomycetes; planctomycetia; planctomycetales; planctomycetaceae; blastopirellula; blastopirellula spp.	93.4461	0	0	1	0	2	0	0	1	0
OTU_2413	proteobacteria; alphaproteobacteria; rickettsiales; mitochondria; mitochondria; mitochondria spp.	78.0738	0	0	0	0	0	0	12	0	0
OTU_2415	proteobacteria; alphaproteobacteria; rhodobacterales; rhodobacteraceae; oceanicola; oceanicola spp.	95.5752	0	0	0	0	0	0	0	0	14
OTU_2416	bacteroidetes; flavobacteriia; flavobacteriales; flavobacteriaceae; muricauda; muricauda spp.	92.8854	2	0	0	0	11	0	0	0	0
OTU_2417	proteobacteria; alphaproteobacteria; rhodospirillales; rhodospirillaceae; defluviicoccus; defluviicoccus spp.	95.0216	1	0	0	0	0	0	0	0	0
OTU_2418	proteobacteria; alphaproteobacteria; parvularculales; parvularculaceae; parvularcula; parvularcula spp.	95.0431	12	0	0	0	0	0	0	0	0
OTU_2419	proteobacteria; alphaproteobacteria; rhodobacterales; rhodobacteraceae; ruegeria; ruegeria spp.	96.3801	0	0	0	0	2	0	2	0	0
OTU_2421	proteobacteria; gammaproteobacteria; oceanospirillales; oceanospirillaceae; neptunomonas; neptunomonas japonica	92.8994	15	1	0	1	0	0	0	0	0
OTU_2422	proteobacteria; deltaproteobacteria; desulfuromonadales; desulfuromonadaceae; desulfuromonas; desulfuromonas svalbardensis	83.3333	4	0	0	0	0	0	0	5	3
OTU_2423	proteobacteria; alphaproteobacteria; rhizobiales; methylobacteriaceae; methylobacterium; methylobacterium chloromethanicum	98.8987	4	0	0	0	0	0	0	2	0
OTU_2424	proteobacteria; alphaproteobacteria; rickettsiales; mitochondria; mitochondria; mitochondria spp.	80.6316	1	0	0	1	6	0	0	0	1
OTU_2425	proteobacteria; alphaproteobacteria; rhodobacterales; rhodobacteraceae; ruegeria; ruegeria spp.	94.6903	0	0	2	0	1	0	0	0	0
OTU_2426	proteobacteria; betaproteobacteria; burkholderiales; comamonadaceae; alicycliphilus; alicycliphilus spp.	99.7988	0	1	0	2	0	0	9	0	0
OTU_2429	bacteroidetes; flavobacteriia; flavobacteriales; cryomorphaceae; owenweeksia; owenweeksia spp.	90.495	0	0	0	0	12	0	0	0	0
OTU_2430	planctomycetes; planctomycetia; planctomycetales; planctomycetaceae; pirellula; pirellula spp.	94.2857	0	6	0	0	0	0	0	0	0
OTU_2432	acidobacteria; acidobacteria; candidatuschloracidobacterium; candidatuschloracidobacterium; candidatuschloracidobacterium; candidatuschloracidobacterium spp.	95.0617	0	0	0	0	0	0	1	0	0
OTU_2433	planctomycetes; planctomycetia; planctomycetales; planctomycetaceae; blastopirellula; blastopirellula spp.	88.5593	0	4	0	0	6	0	0	0	0
OTU_2434	planctomycetes; planctomycetia; planctomycetales; planctomycetaceae; gemmata; gemmata spp.	83.8174	0	0	0	0	0	0	12	0	0
OTU_2435	proteobacteria; alphaproteobacteria; rhodospirillales; rhodospirillaceae; defluviicoccus; defluviicoccus spp.	89.9787	0	0	0	0	0	0	0	3	0
OTU_2437	proteobacteria; deltaproteobacteria; desulfuromonadales; desulfuromonadaceae; desulfuromonas; desulfuromonas spp.	94.1065	0	0	0	0	0	0	11	0	0
OTU_2438	proteobacteria; gammaproteobacteria; enterobacteriales; enterobacteriaceae; escherichiashigella; escherichiashigella spp.	88.454	1	0	0	0	0	0	0	0	0
OTU_2443	firmicutes; clostridia; clostridiales; clostridiales; epulopiscium; epulopiscium spp.	98.1481	0	3	0	0	8	0	0	0	0
OTU_2444	proteobacteria; alphaproteobacteria; rhodobacterales; rhodobacteraceae; ahrensia; ahrensia spp.	94.6903	0	0	0	1	1	0	0	0	0
OTU_2445	proteobacteria; gammaproteobacteria; oceanospirillales; oceanospirillaceae; pseudospirillum; pseudospirillum spp.	88.8889	0	0	0	0	0	0	0	13	0
OTU_2447	proteobacteria; alphaproteobacteria; rhodospirillales; rhodospirillaceae; defluviicoccus; defluviicoccus spp.	85.124	0	0	0	0	12	0	0	0	0
OTU_2448	proteobacteria; alphaproteobacteria; parvularculales; parvularculaceae; parvularcula; parvularcula spp.	76.0714	0	13	0	0	0	0	0	0	0
OTU_2449	bacteroidetes; flavobacteriia; flavobacteriales; flavobacteriaceae; muricauda; muricauda spp.	92.8854	0	0	2	0	0	0	0	0	0
OTU_2450	proteobacteria; gammaproteobacteria; xanthomonadales; xanthomonadaceae; stenotrophomonas; stenotrophomonas spp.	93.1099	4	0	5	0	5	1	0	2	0
OTU_2452	planctomycetes; planctomycetia; planctomycetales; planctomycetaceae; rhodopirellula; rhodopirellula spp.	87.78	0	0	0	0	1	0	0	0	0
OTU_2453	firmicutes; bacilli; bacillales; paenibacillaceae; paenibacillus; paenibacillus spp.	97.0703	0	0	14	0	0	0	0	0	0
OTU_2455	proteobacteria; gammaproteobacteria; acidithiobacillales; acidithiobacillaceae; acidithiobacillus; acidithiobacillus spp.	92.2105	0	0	0	0	0	0	15	0	0
OTU_2456	metazoa; arthropoda; insecta; hemiptera; aphididae; rhodobium; rhodobium spp.	94.181	0	1	0	0	2	0	0	0	0
OTU_2464	proteobacteria; alphaproteobacteria; rhodobacterales; rhodobacteraceae; oceanicola; oceanicola spp.	94.6903	0	3	0	0	0	0	0	0	0
OTU_2465	proteobacteria; gammaproteobacteria; xanthomonadales; sinobacteraceae; steroidobacter; steroidobacter spp.	86.1742	11	0	0	0	0	0	0	0	0
OTU_2466	fibrobacteres; fibrobacteria; fibrobacterales; fibrobacteraceae; fibrobacter; fibrobacter spp.	88.125	0	0	0	0	0	0	12	0	0
OTU_2467	actinobacteria; actinobacteria; acidimicrobiales; acidimicrobiales; acidimicrobiales; acidimicrobiales spp.	90.4564	0	1	1	0	0	1	0	0	0
OTU_2470	proteobacteria; gammaproteobacteria; oceanospirillales; oceanospirillaceae; oleispira; oleispira spp.	95.2663	0	0	0	3	7	8	0	0	0
OTU_2471	eu135568.1 tallgrass prarie soil clone ffch18316 ws3 (candidate division) ; ws3 (candidate division) ; ws3 (candidate division) ; ws3 (candidate division) ; ws3 (candidate division) ; ws3 (candidate division)	89.0152	0	0	0	3	6	0	0	0	0
[truncated: 2,105 more rows]
